# Supplementary material for: A drug repurposing screen identifies hepatitis C antivirals as inhibitors of the SARS-CoV2 main protease
Source: PLoS One. 2021 Feb 1;16(2):e0245962. doi: 10.1371/journal.pone.0245962 (PMC7850479; doi:10.1371/journal.pone.0245962)
Supplement: S1 Table — (XLSX) [file pone.0245962.s002.xlsx]

## Sheet: Sheet1
Common	Broad ID	SMILES	InChlKey	Glide_Docking	Z10
dalargin	BRD-A89196962-300-01-7	CC(C)C[C@@H](NC(=O)[C@@H](Cc1ccccc1)NC(=O)CNC(=O)[C@H](C)NC(=O)[C@@H](N)Cc1ccc(O)cc1)C(=O)N[C@H](CCCNC(N)=N)C(O)=O |a:23,41,&1:4,&2:8,&3:28|	GDPHPXYFLPDZGH-ABDYMBPTSA-N	-12.5605	-1.03213
U-75799E	BRD-K77070363-001-01-5	C[C@H](NC(=O)[C@@H](Cc1c[nH]c2ccccc12)NC(=O)[C@@H](N)Cc1cnc[nH]1)C(=O)N[C@@H](Cc1c[nH]c2ccccc12)C(=O)N[C@H](Cc1ccccc1)C(=O)N[C@@H](CCCCN)C(N)=O	WZHKXNSOCOQYQX-FUAFALNISA-N	-12.2467	1.04355
desmopressin-acetate	BRD-K00003582-015-01-9	NC(=O)CC[C@@H]1NC(=O)[C@H](Cc2ccccc2)NC(=O)[C@H](Cc2ccc(O)cc2)NC(=O)CCSSC[C@@H](NC(=O)[C@H](CC(N)=O)NC1=O)C(=O)N1CCC[C@H]1C(=O)N[C@H](CCCNC(N)=N)C(=O)NCC(N)=O |r|	NFLWUMRGJYTJIN-AIOUAYLGSA-N	-11.9505	-0.494184
iodixanol	BRD-A08660406-001-05-9	CC(=O)N(CC(O)CN(C(C)=O)c1c(I)c(C(=O)NC[C@@H](O)CO)c(I)c(C(=O)NC[C@@H](O)CO)c1I)c1c(I)c(C(=O)NC[C@@H](O)CO)c(I)c(C(=O)NC[C@@H](O)CO)c1I |&1:20,&2:31,&3:45,&4:56,r|	NBQNWMBBSKPBAY-BRSBDYLESA-N	-11.6026	-0.955091
lypressin	BRD-K93331255-001-03-9	NCCCC[C@H](NC(=O)[C@@H]1CCCN1C(=O)[C@@H]1CSSC[C@H](N)C(=O)N[C@@H](Cc2ccc(O)cc2)C(=O)N[C@@H](Cc2ccccc2)C(=O)N[C@@H](CCC(N)=O)C(=O)N[C@@H](CC(N)=O)C(=O)N1)C(=O)NCC(N)=O	BJFIDCADFRDPIO-KKSWSVFASA-N	-11.1316	0.217274
MM-102	BRD-K68474068-019-02-9	CCC(CC)(NC(=O)C(C)C)C(=O)N[C@@H](CCCNC(N)=N)C(=O)NC1(CCCC1)C(=O)NC(c1ccc(F)cc1)c1ccc(F)cc1	RZKSQRIPRKWVBU-MHZLTWQESA-N	-10.8668	-0.19404
colistin	BRD-K01666935-065-02-9	CC[C@@H](C)CCCC(=O)N[C@@H](CCN)C(=O)N[C@@H]([C@@H](C)O)C(=O)N[C@@H](CCN)C(=O)N[C@H]1CCNC(=O)[C@@H](NC(=O)[C@H](CCN)NC(=O)[C@H](CCN)NC(=O)[C@H](CC(C)C)NC(=O)[C@@H](CC(C)C)NC(=O)[C@H](CCN)NC1=O)[C@@H](C<NL>)O |a:10,17,18,24,31,37,41,48,55,63,71,78,&1:2|	YKQOSKADJPQZHB-TULBBYNTSA-N	-10.1516	-0.50598
metenkephalin	BRD-A38218502-001-01-2	CSCC[C@@H](NC(=O)[C@@H](Cc1ccccc1)NC(=O)CNC(=O)CNC(=O)[C@@H](N)Cc1ccc(O)cc1)C(O)=O |&1:4,&2:8,&3:27,r|	YFGBQHOOROIVKG-BHDDXSALSA-N	-10.1284	-0.478514
thymopentin	BRD-K43977121-001-06-9	CC(C)[C@H](NC(=O)[C@H](CC(O)=O)NC(=O)[C@H](CCCCN)NC(=O)[C@@H](N)CCCNC(N)=N)C(=O)N[C@@H](Cc1ccc(O)cc1)C(O)=O	PSWFFKRAVBDQEG-YGQNSOCVSA-N	-10.0135	1.49923
ATN-161	BRD-K00521308-019-03-5	CC(=O)N1CCC[C@H]1C(=O)N[C@@H](Cc1cnc[nH]1)C(=O)N[C@@H](CO)C(=O)N[C@@H](CS)C(=O)N[C@@H](CC(N)=O)C(N)=O	MMHDBUJXLOFTLC-WOYTXXSLSA-N	-9.96072	0.314314
BIBN4096	BRD-K43927145-001-03-8	NCCCC[C@H](NC(=O)[C@@H](Cc1cc(Br)c(O)c(Br)c1)NC(=O)N1CCC(CC1)N1Cc2ccccc2NC1=O)C(=O)N1CCN(CC1)c1ccncc1	ITIXDWVDFFXNEG-JHOUSYSJSA-N	-9.93866	0.460754
salvianolic-acid-B	BRD-K18898553-001-01-1	OC(=O)[C@@H](Cc1ccc(O)c(O)c1)OC(=O)\C=C\c1ccc(O)c2O[C@H]([C@H](C(=O)O[C@H](Cc3ccc(O)c(O)c3)C(O)=O)c12)c1ccc(O)c(O)c1	SNKFFCBZYFGCQN-PDVBOLEISA-N	-9.93535	-1.07007
adaptavir	BRD-K37151368-001-02-9	C[C@@H](O)[C@H](NC(=O)[C@H](Cc1ccc(O)cc1)NC(=O)[C@H](CC(N)=O)NC(=O)[C@@H](NC(=O)[C@@H](NC(=O)[C@@H](NC(=O)[C@H](CO)NC(=O)[C@@H](C)N)[C@@H](C)O)[C@@H](C)O)[C@@H](C)O)C(N)=O	AKWRNBWMGFUAMF-ZESMOPTKSA-N	-9.89835	0.0370057
cangrelor	BRD-K00004669-001-01-9	CSCCNc1nc(SCCC(F)(F)F)nc2n(cnc12)[C@@H]1O[C@H](COP(O)(=O)OP(O)(=O)C(Cl)(Cl)P(O)(O)=O)[C@@H](O)[C@H]1O	PAEBIVWUMLRPSK-IDTAVKCVSA-N	-9.82908	0.152218
oxytocin	BRD-K25243230-001-02-0	CC[C@H](C)[C@@H]1NC(=O)[C@H](Cc2ccc(O)cc2)NC(=O)[C@@H](N)CSSC[C@H](NC(=O)[C@H](CC(N)=O)NC(=O)[C@H](CCC(N)=O)NC1=O)C(=O)N1CCC[C@H]1C(=O)N[C@@H](CC(C)C)C(=O)NCC(N)=O	XNOPRXBHLZRZKH-LGMJNFKNSA-N	-9.80613	-0.0770306
diquafosol	BRD-K00003514-342-01-9	O[C@@H]1[C@@H](COP(O)(=O)OP(O)(=O)OP(O)(=O)OP(O)(=O)OC[C@H]2O[C@H]([C@H](O)[C@@H]2O)n2ccc(=O)[nH]c2=O)O[C@H]([C@@H]1O)n1ccc(=O)[nH]c1=O	NMLMACJWHPHKGR-NCOIDOBVSA-N	-9.77565	0.139625
protirelin	BRD-K00003716-015-01-9	NC(=O)[C@@H]1CCCN1C(=O)[C@H](Cc1c[nH]cn1)NC(=O)[C@@H]1CCC(=O)N1	XNSAINXGIQZQOO-SRVKXCTJSA-N	-9.70221	0.394599
coenzyme-I	BRD-K01825730-304-02-9	NC(=O)C1=CN(C=CC1)[C@@H]1O[C@H](COP(O)(=O)OP(O)(=O)OC[C@H]2O[C@H]([C@H](O)[C@@H]2O)n2cnc3c(N)ncnc23)[C@@H](O)[C@H]1O |a:9,11,23,25,26,28,40,42,&1:14,&2:18,c:6,t:3|	BOPGDPNILDQYTO-NNYOXOHSSA-N	-9.6924	-0.463258
taltirelin	BRD-K93869735-001-03-9	CN1C(=O)C[C@H](NC1=O)C(=O)N[C@@H](Cc1cnc[nH]1)C(=O)N1CCC[C@H]1C(N)=O	LQZAIAZUDWIVPM-SRVKXCTJSA-N	-9.58873	1.47985
foxy-5	BRD-K13005598-001-02-3	CSCC[C@H](NC=O)C(=O)N[C@@H](CC(O)=O)C(=O)NCC(=O)N[C@@H](CS)C(=O)N[C@@H](CCC(O)=O)C(=O)N[C@@H](CC(C)C)C(O)=O	WFZPJYYCTSHDJI-ATIWLJMLSA-N	-9.58736	-0.493498
fumonisin-B1	BRD-K61915943-001-02-9	CCCC[C@@H](C)[C@@H](OC(=O)C[C@@H](CC(O)=O)C(O)=O)[C@H](C[C@@H](C)C[C@H](O)CCCC[C@@H](O)C[C@H](O)[C@H](C)N)OC(=O)C[C@@H](CC(O)=O)C(O)=O	UVBUBMSSQKOIBE-DSLOAKGESA-N	-9.53176	-0.255445
ioxilan	BRD-A09370961-001-02-9	CC(=O)N(C[C@@H](O)CO)c1c(I)c(C(=O)NCCO)c(I)c(C(=O)NC[C@@H](O)CO)c1I |&1:5,&2:26,r|	UUMLTINZBQPNGF-NXEZZACHSA-N	-9.43586	-0.034848
diadenosine-tetraphosphate	BRD-A52394261-419-01-7	Nc1ncnc2n(cnc12)[C@@H]1O[C@H](COP(O)(=O)OP(O)(=O)OP(O)(=O)OP(O)(=O)OC[C@H]2O[C@H]([C@H](O)[C@@H]2O)n2cnc3c(N)ncnc23)[C@@H](O)[C@H]1O |a:10,12,32,34,35,37,49,51,&1:15,&2:19,&3:23,&4:27|	YOAHKNVSNCMZGQ-XPWFQUROSA-N	-9.42065	-0.387567
alpha-glucosyl-hesperidin	BRD-K00005238-001-01-9	COc1ccc(cc1O)[C@@H]1CC(=O)c2c(O)cc(O[C@@H]3O[C@H](CO[C@@H]4O[C@@H](C)[C@H](O)[C@@H](O)[C@H]4O)[C@@H](O[C@H]4O[C@H](CO)[C@@H](O)[C@H](O)[C@H]4O)[C@H](O)[C@H]3O)cc2O1	IMMBLRJLSYJQIZ-RBWYFKFWSA-N	-9.25463	0.374754
BW-180C	BRD-K00003548-001-01-9	CC(C)C[C@@H](NC(=O)[C@H](Cc1ccccc1)NC(=O)CNC(=O)[C@@H](C)NC(=O)[C@@H](N)Cc1ccc(O)cc1)C(O)=O	ZHUJMSMQIPIPTF-IBURTVSXSA-N	-9.20703	-0.551404
doravirine	BRD-K00003231-001-01-9	Cn1c(Cn2ccc(c(Oc3cc(Cl)cc(c3)C#N)c2=O)C(F)(F)F)n[nH]c1=O	ZIAOVIPSKUPPQW-UHFFFAOYSA-N	-9.17927	1.23195
DPC-681	BRD-K37087535-001-01-1	CC(C)CN(C[C@@H](O)[C@H](Cc1ccccc1)NC(=O)[C@@H](NC(=O)CNCc1cccc(F)c1)C(C)(C)C)S(=O)(=O)c1cccc(N)c1	PNIFFZXGBAYVMQ-RKKDRKJOSA-N	-9.15445	-0.201275
R-268712	BRD-K83904070-001-02-9	Cc1cccc(n1)-c1n[nH]cc1-c1ccc(F)c(c1)-c1cnn(CCO)c1	JQGOCCALXFSRHZ-UHFFFAOYSA-N	-9.09788	0.290358
EN460	BRD-K86063171-001-03-7	OC(=O)c1cc(ccc1Cl)N1N=C(\C(=C\c2ccc(o2)-c2ccccc2)C1=O)C(F)(F)F |c:12|	RSLFQCNAOMQAIH-WJDWOHSUSA-N	-9.09239	0.162007
barasertib	BRD-K31928526-001-02-1	CCN(CCCOc1ccc2c(Nc3cc(CC(=O)Nc4cccc(F)c4)n[nH]3)ncnc2c1)CCOP(O)(O)=O	GBJVVSCPOBPEIT-UHFFFAOYSA-N	-9.07667	0.194139
mivebresib	BRD-K00003356-001-01-9	CCS(=O)(=O)Nc1ccc(Oc2ccc(F)cc2F)c(c1)-c1cn(C)c(=O)c2[nH]ccc12	RDONXGFGWSSFMY-UHFFFAOYSA-N	-9.05653	-0.0639338
NOV-002	BRD-K11411329-001-02-9	N[C@@H](CCC(=O)N[C@@H](CSSC[C@H](NC(=O)CC[C@@H](N)C(O)=O)C(=O)NCC(O)=O)C(=O)NCC(O)=O)C(O)=O	YPZRWBKMTBYPTK-USZNOCQGSA-N	-9.03671	0.448127
raltitrexed	BRD-K08151102-001-11-9	CN(Cc1ccc2[nH]c(C)nc(=O)c2c1)c1ccc(s1)C(=O)N[C@@H](CCC(O)=O)C(O)=O	IVTVGDXNLFLDRM-HNNXBMFYSA-N	-8.97773	-1.50208
OICR-9429	BRD-K94083718-001-03-9	CN1CCN(CC1)c1ccc(cc1NC(=O)c1c[nH]c(=O)cc1C(F)(F)F)-c1cccc(CN2CCOCC2)c1	DJOVLOYCGXNVPI-UHFFFAOYSA-N	-8.96043	0.135009
flavin-adenine-dinucleotide	BRD-K01666925-304-01-9	Cc1cc2nc3c(nc(=O)[nH]c3=O)n(C[C@H](O)[C@H](O)[C@H](O)CO[P@@](O)(=O)O[P@@](O)(=O)OC[C@H]3O[C@H]([C@H](O)[C@@H]3O)n3cnc4c(N)ncnc34)c2cc1C |a:15,17,19,32,34,35,37,&1:23,&2:27|	VWWQXMAJTJZDQX-UYBVJOGSSA-N	-8.94916	-1.2174
FK-33-824	BRD-A01907367-001-01-7	C[C@H](NC(=O)[C@@H](N)Cc1ccc(O)cc1)C(=O)NCC(=O)N(C)[C@@H](Cc1ccccc1)C(=O)N[C@H](CO)CC[S@@](C)=O |a:1,5,23,34,&1:39|	HYZHONGSQNXMPH-YJRDZJJMSA-N	-8.94537	-0.418971
LDN-27219	BRD-K51485109-001-02-9	NNC(=O)CSc1nc2scc(-c3ccccc3)c2c(=O)n1-c1ccccc1	WLBUICQBNZXIDJ-UHFFFAOYSA-N	-8.9225	0.152736
LY225910	BRD-K33864865-001-04-9	CC(C)Oc1cccc(c1)-n1c(CCc2c[nH]c3ccc(Br)cc23)nc2ccccc2c1=O	KUECXUACQOYKNB-UHFFFAOYSA-N	-8.91403	-0.442562
carfilzomib	BRD-K15179879-001-11-9	CC(C)C[C@H](NC(=O)[C@H](CCc1ccccc1)NC(=O)CN1CCOCC1)C(=O)N[C@@H](Cc1ccccc1)C(=O)N[C@@H](CC(C)C)C(=O)[C@@]1(C)CO1	BLMPQMFVWMYDKT-NZTKNTHTSA-N	-8.80864	0.361065
guadecitabine	BRD-K00003187-236-01-9	Nc1ncn([C@H]2C[C@H](OP(O)(=O)OC[C@H]3O[C@H](C[C@@H]3O)n3cnc4c3[nH]c(N)nc4=O)[C@@H](CO)O2)c(=O)n1	GUWXKKAWLCENJA-WGWHJZDNSA-N	-8.80439	0.266105
pralatrexate	BRD-A74914197-001-01-1	Nc1nc(N)c2nc(C[C@@H](CC#C)c3ccc(cc3)C(=O)N[C@@H](CCC(O)=O)C(O)=O)cnc2n1 |a:22,&1:9|	OGSBUKJUDHAQEA-ZBFHGGJFSA-N	-8.80365	-0.693173
TAK-243	BRD-K00003376-001-01-9	NS(=O)(=O)OC[C@H]1C[C@@H](Nc2ccnc3cc(nn23)-c2cccc(SC(F)(F)F)c2)[C@H](O)[C@@H]1O	KJDAGXLMHXUAGV-DGWLBADLSA-N	-8.75391	-0.0792726
azlocillin	BRD-K60663764-236-07-9	CC1(C)S[C@@H]2[C@H](NC(=O)[C@H](NC(=O)N3CCNC3=O)c3ccccc3)C(=O)N2[C@H]1C(O)=O	JTWOMNBEOCYFNV-NFFDBFGFSA-N	-8.73458	0.373303
N6022	BRD-K82522873-001-02-9	Cc1cc(ccc1-n1c(CCC(O)=O)ccc1-c1ccc(cc1)-n1ccnc1)C(N)=O	YVPGZQLRPAGKLA-UHFFFAOYSA-N	-8.72632	0.776968
BAY-2402234	BRD-K22379844-001-04-9	CCn1c(CO)nn(-c2cc(O[C@@H](C)C(F)(F)F)c(cc2F)C(=O)Nc2c(F)cccc2Cl)c1=O	KNVJMHHAXCPZHF-JTQLQIEISA-N	-8.72364	-1.09152
GF109203X	BRD-K31342827-001-06-2	CN(C)CCCn1cc(C2=C(C(=O)NC2=O)c2c[nH]c3ccccc23)c2ccccc12 |t:9|	QMGUOJYZJKLOLH-UHFFFAOYSA-N	-8.71995	-1.50306
phlorizin	BRD-K73756878-001-07-9	OC[C@H]1O[C@@H](Oc2cc(O)cc(O)c2C(=O)CCc2ccc(O)cc2)[C@H](O)[C@@H](O)[C@@H]1O	IOUVKUPGCMBWBT-QNDFHXLGSA-N	-8.7065	1.09765
iRGD-peptide	BRD-K00003335-001-01-9	[H][C@@]12CCCN1C(=O)CNC(=O)[C@H](CCCCN)NC(=O)[C@]([H])(CC(O)=O)NC(=O)CNC(=O)[C@]([H])(CCCNC(N)=N)NC(=O)[C@@H](N)CSSC[C@H](NC(=O)[C@H](CC(O)=O)NC2=O)C(O)=O	YHTTWXCDIRTOQX-YDZOEDPBSA-N	-8.68648	0.921273
nadide	BRD-K01824972-001-05-9	NC(=O)c1ccc[n+](c1)[C@@H]1O[C@H](COP(O)(=O)OP(O)(=O)OC[C@H]2O[C@H]([C@H](O)[C@@H]2O)n2cnc3c(N)ncnc23)[C@@H](O)[C@H]1O |a:9,11,23,25,26,28,40,42,&1:14,&2:18|	BAWFJGJZGIEFAR-NNYOXOHSSA-O	-8.68523	0.238078
CP-316819	BRD-K53913008-001-02-9	CON(C)C(=O)[C@H](O)[C@H](Cc1ccccc1)NC(=O)c1cc2cc(Cl)ccc2[nH]1	WEQLRDLTRCEUHG-PKOBYXMFSA-N	-8.6536	1.34314
iopamidol	BRD-K75868704-001-06-9	C[C@H](O)C(=O)Nc1c(I)c(C(=O)NC(CO)CO)c(I)c(C(=O)NC(CO)CO)c1I	XQZXYNRDCRIARQ-LURJTMIESA-N	-8.65182	0.86563
eptifibatide	BRD-K68830460-015-01-5	NC(=N)NCCCC[C@@H]1NC(=O)CCSSC[C@H](NC(=O)[C@@H]2CCCN2C(=O)[C@H](Cc2c[nH]c3ccccc23)NC(=O)[C@H](CC(O)=O)NC(=O)CNC1=O)C(N)=O	CZKPOZZJODAYPZ-IQENKEMDSA-N	-8.6432	0.785065
examorelin	BRD-K35304636-001-01-0	C[C@H](NC(=O)[C@@H](Cc1c(C)[nH]c2ccccc12)NC(=O)[C@@H](N)Cc1cnc[nH]1)C(=O)N[C@@H](Cc1c[nH]c2ccccc12)C(=O)N[C@H](Cc1ccccc1)C(=O)N[C@@H](CCCCN)C(N)=O	RVWNMGKSNGWLOL-GIIHNPQRSA-N	-8.63203	0.286303
argireline	BRD-K00003332-001-01-9	CSCC[C@H](NC(=O)[C@H](CCC(O)=O)NC(=O)[C@H](CCC(O)=O)NC(C)=O)C(=O)N[C@@H](CCC(N)=O)C(=O)N[C@@H](CCCNC(N)=N)C(=O)N[C@@H](CCCNC(N)=N)C(N)=O	RJZNPROJTJSYLC-LLINQDLYSA-N	-8.62795	0.422326
viomycin	BRD-A42379279-065-03-8	NCCC[C@H](N)CC(=O)N[C@H]1CNC(=O)[C@@H](NC(=O)C(NC(=O)[C@H](CO)NC(=O)[C@H](CO)NC1=O)C=NC(N)=O)[C@H]1C[C@H](O)N=C(N)N1 |a:4,10,15,23,29,42,&1:40,&2:35,w:35.35,t:45|	NSWGELWYFNCPHU-RWOORDGESA-N	-8.61377	-0.480069
TAK-733	BRD-K26667523-001-04-9	Cn1c2ncn(C[C@@H](O)CO)c(=O)c2c(Nc2ccc(I)cc2F)c(F)c1=O	RCLQNICOARASSR-SECBINFHSA-N	-8.6035	1.03054
BMS-470539	BRD-K22000702-300-02-9	CCCC(=O)C1(CCN(CC1)C(=O)[C@@H](Cc1ccc(OC)cc1)NC(=O)[C@@H](N)Cc1cncn1C)c1ccccc1	GULVVTHHUIIMRL-WUFINQPMSA-N	-8.60338	0.226108
coenzyme-A	BRD-A67956599-002-01-3	CC(C)(COP(O)(=O)OP(O)(=O)OC[C@H]1O[C@H]([C@H](O)[C@@H]1OP(O)(O)=O)n1cnc2c(N)ncnc12)[C@@H](O)C(=O)NCCC(=O)NCCS |a:14,16,17,19,35,&1:5,&2:9|	RGJOEKWQDUBAIZ-IBOSZNHHSA-N	-8.60262	0.873136
NADPH	BRD-M06409173-001-02-7	NC1CCCCC1.NC1CCCCC1.NC1CCCCC1.NC1CCCCC1.NC(=O)C1=CN(C=CC1)[C@@H]1O[C@H](COP(O)(=O)OP(O)(=O)OC[C@H]2O[C@H]([C@H](OP(O)(O)=O)[C@@H]2O)n2cnc3c(N)ncnc23)[C@@H](O)[C@H]1O |a:37,39,51,53,54,60,72,74,&1:42,&<NL>2:46,c:34,t:31|	PTKRUDMLGIIORX-ITGWJZMWSA-N	-8.59822	-0.231319
BETP	BRD-K00004305-001-01-9	CC[S@](=O)c1nc(cc(n1)C(F)(F)F)-c1cccc(OCc2ccccc2)c1 |&1:2,r|	NTDFYGSSDDMNHI-NDEPHWFRSA-N	-8.5982	-0.973021
PF-4191834	BRD-K00004633-001-01-9	Cn1nccc1-c1ccc(Sc2cccc(c2)C2(CCOCC2)C(N)=O)cc1	DVNQWYLVSNPCJZ-UHFFFAOYSA-N	-8.59411	-0.923463
trovafloxacin	BRD-K00494077-066-03-9	N[C@H]1[C@@H]2CN(C[C@H]12)c1nc2n(cc(C(O)=O)c(=O)c2cc1F)-c1ccc(F)cc1F	WVPSKSLAZQPAKQ-CDMJZVDBSA-N	-8.59306	-0.893765
PD-0325901	BRD-K49865102-001-08-4	OC[C@@H](O)CONC(=O)c1ccc(F)c(F)c1Nc1ccc(I)cc1F	SUDAHWBOROXANE-SECBINFHSA-N	-8.58954	-0.231105
otamixaban	BRD-K80082640-001-02-9	COC(=O)[C@H](Cc1cccc(c1)C(N)=N)[C@@H](C)NC(=O)c1ccc(cc1)-c1cc[n+]([O-])cc1	PFGVNLZDWRZPJW-OPAMFIHVSA-N	-8.584	0.48637
PF-573228	BRD-K79239947-001-08-9	CS(=O)(=O)c1cccc(CNc2nc(Nc3ccc4NC(=O)CCc4c3)ncc2C(F)(F)F)c1	HESLKTSGTIBHJU-UHFFFAOYSA-N	-8.57657	1.02037
L-161982	BRD-K39733634-001-04-9	CCCCc1nn(-c2ccccc2C(F)(F)F)c(=O)n1Cc1ccc(cc1)-c1ccccc1S(=O)(=O)NC(=O)c1sccc1C	MMDNKTXNUZFVKD-UHFFFAOYSA-N	-8.55397	-0.689793
acelarin	BRD-K00003531-001-01-9	C[C@H](N[P@@](=O)(OC[C@H]1O[C@@H](n2ccc(N)nc2=O)C(F)(F)[C@@H]1O)Oc1ccccc1)C(=O)OCc1ccccc1 |a:1,7,9,21,&1:3|	NHTKGYOMICWFQZ-LHFSRKHSSA-N	-8.5539	-0.901167
pirenoxine	BRD-K65992024-001-01-5	OC(=O)c1cc(=O)c2c3nc4ccccc4oc3cc(=O)c2[nH]1	OKPNYGAWTYOBFZ-UHFFFAOYSA-N	-8.55268	-0.319086
cinaciguat	BRD-K73440166-003-02-9	OC(=O)CCCCN(CCc1ccccc1OCc1ccc(CCc2ccccc2)cc1)Cc1ccc(cc1)C(O)=O	WPYWMXNXEZFMAK-UHFFFAOYSA-N	-8.52869	0.118769
flecainide	BRD-A09472452-015-22-6	FC(F)(F)COc1ccc(OCC(F)(F)F)c(c1)C(=O)NCC1CCCCN1	DJBNUMBKLMJRSA-UHFFFAOYSA-N	-8.52607	2.53202
hypericin	BRD-K29673530-001-06-9	Cc1cc(O)c2c3c1c1c(C)cc(O)c4c1c1c3c3c(c(O)cc(O)c3c2=O)c2c(O)cc(O)c(c12)c4=O	BTXNYTINYBABQR-UHFFFAOYSA-N	-8.52521	-4.63739
mezlocillin	BRD-K45114938-236-03-4	CC1(C)S[C@H]2[C@@H](NC(=O)[C@@H](NC(=O)N3CCN(C3=O)S(C)(=O)=O)c3ccccc3)C(=O)N2[C@@H]1C(O)=O	YPBATNHYBCGSSN-ZJOBFFGXSA-N	-8.52445	-0.0677739
sufugolix	BRD-K00004582-001-01-9	CONC(=O)Nc1ccc(cc1)-c1sc2n(Cc3c(F)cccc3F)c(=O)n(-c3ccccc3)c(=O)c2c1CN(C)Cc1ccccc1	UCQSBGOFELXYIN-UHFFFAOYSA-N	-8.52233	0.597508
pagoclone	BRD-K00003428-001-01-9	CC(C)CCC(=O)C[C@@H]1N(C(=O)c2ccccc12)c1ccc2ccc(Cl)nc2n1 |&1:8,r|	HIUPRQPBWVEQJJ-IBGZPJMESA-N	-8.51893	2.04606
DAPT	BRD-K47177710-001-05-9	C[C@H](NC(=O)Cc1cc(F)cc(F)c1)C(=O)N[C@H](C(=O)OC(C)(C)C)c1ccccc1	DWJXYEABWRJFSP-XOBRGWDASA-N	-8.50632	-0.29595
CI-966	BRD-K67680372-003-04-9	OC(=O)C1=CCCN(CCOC(c2ccc(cc2)C(F)(F)F)c2ccc(cc2)C(F)(F)F)C1 |t:3|	CMHQDSBIBSKHFP-UHFFFAOYSA-N	-8.5044	0.121868
MF-101	BRD-K34328244-001-02-9	Oc1ccc(cc1)[C@@H]1CC(=O)c2ccc(O)cc2O1	FURUXTVZLHCCNA-AWEZNQCLSA-N	-8.49838	-0.364696
polyinosine	BRD-A67531813-001-01-6	O[C@H]1[C@@H](COP(O)(O)=O)O[C@@H]([C@@H]1O)n1cnc2c1[nH]cnc2=O |&1:1,&2:2,&3:10,&4:11,r|	GRSZFWQUAKGDAV-SQQSDITASA-N	-8.49254	0.660552
BI-D1870	BRD-A81370665-001-06-9	CC(C)CCN1[C@@H](C)C(=O)N(C)c2cnc(Nc3cc(F)c(O)c(F)c3)nc12 |&1:6,r|	DTEKTGDVSARYDS-NSHDSACASA-N	-8.47595	1.80849
hyperin	BRD-A63780829-001-11-4	OC[C@H]1O[C@@H](Oc2c(oc3cc(O)cc(O)c3c2=O)-c2ccc(O)c(O)c2)[C@@H](O)[C@@H](O)[C@@H]1O |&1:2,&2:4,&3:27,&4:29,&5:31,r|	OVSQVDMCBVZWGM-FHYQVQSVSA-N	-8.47067	-0.617125
exherin	BRD-K81795818-019-02-9	CC(C)[C@@H]1NC(=O)[C@H](C)NC(=O)[C@H](Cc2cnc[nH]2)NC(=O)[C@H](CSSC[C@H](NC1=O)C(N)=O)NC(C)=O	FQVLRGLGWNWPSS-XDKAFHOCSA-N	-8.46929	0.238294
bisindolylmaleimide-IX	BRD-K06543683-066-02-1	Cn1cc(C2=C(C(=O)NC2=O)c2cn(CCCSC(N)=N)c3ccccc23)c2ccccc12 |t:4|	DSXXEELGXBCYNQ-UHFFFAOYSA-N	-8.46603	-1.44279
altiratinib	BRD-K78627070-001-01-5	Fc1ccc(NC(=O)C2(CC2)C(=O)Nc2cc(F)c(Oc3ccnc(NC(=O)C4CC4)c3)cc2F)cc1	GNNDEPIMDAZHRQ-UHFFFAOYSA-N	-8.4638	0.362982
INX-08189	BRD-K00004752-001-01-9	[H][C@@](C)(N[P@](=O)(OC[C@@]1([H])O[C@@]([H])(n2cnc3c(OC)nc(N)nc23)[C@](C)(O)[C@]1([H])O)Oc1cccc2ccccc12)C(=O)OCC(C)(C)C |r|	YFXGICNMLCGLHJ-KGSOWIGMSA-N	-8.44687	-0.0694759
aminopurvalanol-a	BRD-K07762753-001-06-9	CC(C)[C@H](CO)Nc1nc(Nc2cc(N)cc(Cl)c2)c2ncn(C(C)C)c2n1	RAMROQQYRRQPDL-HNNXBMFYSA-N	-8.43139	-0.390128
entrectinib	BRD-K39009484-001-01-4	CN1CCN(CC1)c1ccc(C(=O)Nc2[nH]nc3ccc(Cc4cc(F)cc(F)c4)cc23)c(NC2CCOCC2)c1	HAYYBYPASCDWEQ-UHFFFAOYSA-N	-8.4213	-0.871177
GSK429286A	BRD-A10523515-001-11-1	CC1=C([C@@H](CC(=O)N1)c1ccc(cc1)C(F)(F)F)C(=O)Nc1cc2c[nH]nc2cc1F |&1:3,r,t:1|	OLIIUAHHAZEXEX-AWEZNQCLSA-N	-8.42048	-1.71894
AZD7762	BRD-K86525559-003-11-9	NC(=O)Nc1cc(sc1C(=O)N[C@H]1CCCNC1)-c1cccc(F)c1	IAYGCINLNONXHY-LBPRGKRZSA-N	-8.40967	0.705044
GS-143	BRD-K99916169-001-02-9	OC(=O)c1ccc(cc1)N1N=C(Cc2ccccc2)\C(=C/c2ccc(o2)-c2ccccc2F)C1=O |t:11|	IZPMWFSVTDOCDI-HAVVHWLPSA-N	-8.40591	0.413244
PFI-4	BRD-K13106865-001-02-9	COc1ccccc1C(=O)Nc1cc2n(C)c(=O)n(C)c2cc1N1CCCC1	QCIJLRJBZDBVDB-UHFFFAOYSA-N	-8.40265	0.985418
ganetespib	BRD-K38852836-001-04-9	CC(C)c1cc(-c2n[nH]c(=O)n2-c2ccc3n(C)ccc3c2)c(O)cc1O	RVAQIUULWULRNW-UHFFFAOYSA-N	-8.39982	0.513321
dihydrostreptomycin	BRD-M15413738-326-05-0	CN[C@H]1[C@H](O)[C@@H](O)[C@H](CO)O[C@H]1O[C@H]1[C@H](O[C@@H]2[C@@H](O)[C@H](O)[C@@H](NC(N)=N)[C@H](O)[C@H]2NC(N)=N)O[C@@H](C)[C@]1(O)CO.CN[C@H]1[C@H](O)[C@@H](O)[C@H](CO)O[C@H]1O[C@H]1[C@H](O[C@@H]2[<NL>C@@H](O)[C@H](O)[C@@H](NC(N)=N)[C@H](O)[C@H]2NC(N)=N)O[C@@H](C)[C@]1(O)CO	DLNWBHHJUACHNB-SNGKZNBCSA-N	-8.39809	-0.29908
sitravatinib	BRD-K00003238-001-01-9	COCCNCc1ccc(nc1)-c1cc2nccc(Oc3ccc(NC(=O)C4(CC4)C(=O)Nc4ccc(F)cc4)cc3F)c2s1	WLAVZAAODLTUSW-UHFFFAOYSA-N	-8.3906	1.03091
PCI-27483	BRD-K00003213-001-01-9	NC(=N)c1ccc2nc([nH]c2c1)-c1cc(CC(=O)N[C@@H](CC(O)=O)C(O)=O)cc(c1O)-c1cc(ccc1O)S(N)(=O)=O	WDJHHCAKBRKCLW-IBGZPJMESA-N	-8.38902	-0.707762
TWS-119	BRD-K94176593-362-10-9	Nc1cccc(c1)-c1cc2c(Oc3cccc(O)c3)ncnc2[nH]1	VPVLEBIVXZSOMQ-UHFFFAOYSA-N	-8.38745	-0.966043
azapropazone	BRD-A70182876-001-11-9	CCC[C@H]1C(=O)N2N(C1=O)c1cc(C)ccc1N=C2N(C)C |r,c:19|	MPHPHYZQRGLTBO-LLVKDONJSA-N	-8.36879	0.727295
HP-228	BRD-K00004723-001-01-9	CCCC[C@H](NC(C)=O)C(=O)N[C@@H](CCC(N)=O)C(=O)N[C@@H](Cc1c[nH]cn1)C(=O)N[C@H](Cc1ccccc1)C(=O)N[C@@H](CCCNC(N)=N)C(=O)N[C@H](Cc1c[nH]c2ccccc12)C(=O)NCC(N)=O	UHKZNDVUBSEJJO-XAYNKGEHSA-N	-8.36821	-0.493584
MK-7622	BRD-K00003194-001-01-9	Cc1ccc(Cc2cc3c(ncn([C@H]4CCCC[C@@H]4O)c3=O)c3ccccc23)cn1	JUVQLZBJFOGEEO-GOTSBHOMSA-N	-8.3681	0.492377
AZD6738	BRD-A36013532-001-01-3	C[C@@H]1COCCN1c1cc(nc(n1)-c1ccnc2[nH]ccc12)C1(CC1)[S@@](C)(=N)=O |a:1,&1:25|	OHUHVTCQTUDPIJ-MUWSIPGASA-N	-8.36135	0.456256
iopromide	BRD-A72075775-001-12-9	COCC(=O)Nc1c(I)c(C(=O)NC[C@@H](O)CO)c(I)c(C(=O)N(C)C[C@@H](O)CO)c1I |&1:14,&2:26,r|	DGAIEPBNLOQYER-RKDXNWHRSA-N	-8.35283	0.69534
elagolix	BRD-K55808645-001-02-2	COc1cccc(c1F)-c1c(C)n(Cc2c(F)cccc2C(F)(F)F)c(=O)n(C[C@H](NCCCC(O)=O)c2ccccc2)c1=O	HEAUOKZIVMZVQL-VWLOTQADSA-N	-8.3493	1.59433
metrizamide	BRD-A45543382-001-11-9	CN(C(C)=O)c1c(I)c(NC(C)=O)c(I)c(C(=O)N[C@H]2[C@@H](O)O[C@H](CO)[C@@H](O)[C@@H]2O)c1I |a:19,23,26,28,&1:20|	BAQCROVBDNBEEB-KSDLJXBFSA-N	-8.33769	-0.624262
beta-amyloid-synthesis-inhibitor	BRD-K38687824-001-04-9	Oc1cccc(Nc2ccc(Nc3cccc(O)c3)nn2)c1	GYNDFOLSPPBBIK-UHFFFAOYSA-N	-8.33457	1.30858
naringenin	BRD-K08832567-001-12-9	Oc1ccc(cc1)[C@@H]1CC(=O)c2c(O)cc(O)cc2O1	FTVWIRXFELQLPI-ZDUSSCGKSA-N	-8.32486	-1.1983
trans-4-[8-(3-fluorophenyl)-1,7-naphthyridin-6-yl]cyclohexanecarboxylic-acid	BRD-K75080769-001-02-9	OC(=O)C1CCC(CC1)c1cc2cccnc2c(n1)-c1cccc(F)c1	XWVBOPKUSVZZPJ-UHFFFAOYSA-N	-8.3213	0.963812
cathepsin-inhibitor-1	BRD-K40269473-001-03-0	Cn1nc(cc1C(=O)N[C@@H](Cc1cccc(Cl)c1)C(=O)NCC#N)C(C)(C)C	MZRVIHRERYCHBL-HNNXBMFYSA-N	-8.31784	-0.23267
sertindole	BRD-K69116396-001-05-9	Fc1ccc(cc1)-n1cc(C2CCN(CCN3CCNC3=O)CC2)c2cc(Cl)ccc12	GZKLJWGUPQBVJQ-UHFFFAOYSA-N	-8.3011	-0.748196
VL285	BRD-K00005338-001-01-9	CC(C)[C@H](N1Cc2ccccc2C1=O)C(=O)N1C[C@H](O)C[C@H]1C(=O)NCc1ccc(cc1)-c1scnc1C	HEDFFPYRFJKXQP-VJTSUQJLSA-N	-8.30075	0.206264
sulopenem	BRD-K00004713-001-01-9	C[C@@H](O)[C@@H]1[C@H]2SC(S[C@H]3CC[S@@](=O)C3)=C(N2C1=O)C(O)=O |&1:11,c:14|	FLSUCZWOEMTFAQ-PRBGKLEPSA-N	-8.29952	0.678
triciribine-phosphate	BRD-K00004666-001-01-9	Cn1nc(N)c2cn([C@@H]3O[C@H](COP(O)(O)=O)[C@@H](O)[C@H]3O)c3ncnc1c23	URLYINUFLXOMHP-HTVVRFAVSA-N	-8.29835	0.528123
MK-2894	BRD-K27983781-001-01-4	Cc1sc(C)c(C(=O)NC2(CC2)c2ccc(cc2)C(O)=O)c1Cc1ccc(cc1)C(F)(F)F	QJZQFVRFJCGDKF-UHFFFAOYSA-N	-8.28449	-1.40359
iohexol	BRD-A60217728-001-12-9	CC(=O)N(C[C@@H](O)CO)c1c(I)c(C(=O)NC[C@@H](O)CO)c(I)c(C(=O)NC[C@@H](O)CO)c1I |&1:5,&2:17,&3:28,r|	NTHXOOBQLCIOLC-GMTAPVOTSA-N	-8.27847	0.833002
fostamatinib	BRD-K85178109-304-04-9	COc1cc(Nc2ncc(F)c(Nc3ccc4OC(C)(C)C(=O)N(COP(O)(O)=O)c4n3)n2)cc(OC)c1OC	GKDRMWXFWHEQQT-UHFFFAOYSA-N	-8.27565	-0.890939
GSK2193874	BRD-K90737788-001-02-9	FC(F)(F)c1cccc(c1)-c1nc2cc(Br)ccc2c(C(=O)NC2(CC2)c2ccccc2)c1CN1CCC(CC1)N1CCCCC1	UIVOZBSCHXCGPS-UHFFFAOYSA-N	-8.2689	2.83311
pentagastrin	BRD-K78789465-001-02-4	CSCC[C@H](NC(=O)[C@H](Cc1c[nH]c2ccccc12)NC(=O)CCNC(=O)OC(C)(C)C)C(=O)N[C@@H](CC(O)=O)C(=O)N[C@@H](Cc1ccccc1)C(N)=O	NEYNJQRKHLUJRU-DZUOILHNSA-N	-8.26464	-0.960959
isoquercitrin	BRD-K73991644-001-07-9	OC[C@H]1O[C@@H](Oc2c(oc3cc(O)cc(O)c3c2=O)-c2ccc(O)c(O)c2)[C@H](O)[C@@H](O)[C@@H]1O	OVSQVDMCBVZWGM-QSOFNFLRSA-N	-8.26233	-1.08767
sulfinpyrazone	BRD-K00004525-001-01-9	O=C1C(CC[S@](=O)c2ccccc2)C(=O)N(N1c1ccccc1)c1ccccc1 |&1:5,r|	MBGGBVCUIVRRBF-LJAQVGFWSA-N	-8.25107	-1.02634
purvalanol-A	BRD-K50836978-001-04-9	CC(C)[C@H](CO)Nc1nc(Nc2cccc(Cl)c2)c2ncn(C(C)C)c2n1	PMXCMJLOPOFPBT-HNNXBMFYSA-N	-8.24207	-0.784884
INCB-057643	BRD-K00003102-001-01-9	CN1C(=O)C(C)(C)Oc2c1cc(cc2-c1cn(C)c(O)c2nccc12)S(C)(=O)=O	ZNFWPFHSBWLNSO-UHFFFAOYSA-N	-8.22977	-0.62798
melanotan-ii	BRD-K75989555-001-02-9	CCCC[C@H](NC(C)=O)C(=O)N[C@H]1CC(=O)NCCCC[C@H](NC(=O)[C@H](Cc2c[nH]c3ccccc23)NC(=O)[C@H](CCCNC(N)=N)NC(=O)[C@@H](Cc2ccccc2)NC(=O)[C@H](Cc2cnc[nH]2)NC1=O)C(N)=O	JDKLPDJLXHXHNV-VEUPWBLKSA-N	-8.22856	0.760246
sennoside-protonated	BRD-A53504839-001-01-9	OC[C@H]1O[C@@H](Oc2cccc3c(-c4c5cccc(O[C@H]6O[C@@H](CO)[C@@H](O)[C@@H](O)[C@@H]6O)c5c(O)c5c(O)cc(cc45)C(O)=O)c4cc(cc(O)c4c(O)c23)C(O)=O)[C@@H](O)[C@@H](O)[C@@H]1O |&1:2,&2:4,&3:19,&4:21,&5:24,&6:26,&7:<NL>28,&8:56,&9:58,&10:60,r|	QFJIQUOMKJNYLI-NGMZATEOSA-N	-8.22071	-4.807
hematoporphyrin	BRD-K01825010-001-02-9	C[C@@H](O)c1c(C)c2cc3[nH]c(cc4[nH]c(cc5nc(cc1n2)c(C)c5[C@@H](C)O)c(C)c4CCC(O)=O)c(CCC(O)=O)c3C |&1:25,&2:1,r|	DWZDGMDDUHAIQA-XEAGYAAOSA-N	-8.22007	-3.6992
BMS-191011	BRD-K95609758-001-05-9	Oc1ccc(Cl)cc1Cn1nc(oc1=O)-c1ccc(cc1)C(F)(F)F	QKOWACXSXTXRKA-UHFFFAOYSA-N	-8.21905	-0.309759
VX-11e	BRD-K93725829-001-03-8	Cc1cnc(Nc2ccc(F)cc2Cl)nc1-c1c[nH]c(c1)C(=O)N[C@H](CO)c1cccc(Cl)c1	WUTVMXLIGHTZJC-OAQYLSRUSA-N	-8.21528	-1.00835
bremelanotide	BRD-K06328344-015-01-7	CCCC[C@H](NC(C)=O)C(=O)N[C@H]1CC(=O)NCCCC[C@H](NC(=O)[C@H](Cc2c[nH]c3ccccc23)NC(=O)[C@H](CCCNC(N)=N)NC(=O)[C@@H](Cc2ccccc2)NC(=O)[C@H](Cc2cnc[nH]2)NC1=O)C(O)=O	FFHBJDQSGDNCIV-VEUPWBLKSA-N	-8.21464	0.047999
atorvastatin	BRD-K69726342-238-05-9	CC(C)c1c(C(=O)Nc2ccccc2)c(c(-c2ccc(F)cc2)n1CC[C@@H](O)C[C@@H](O)CC(O)=O)-c1ccccc1	XUKUURHRXDUEBC-KAYWLYCHSA-N	-8.21412	1.05557
U-0126	BRD-K18787491-001-14-9	Nc1ccccc1SC(=N)C(C#N)C(C#N)C(=N)Sc1ccccc1N	ZCHZSBUNJOCWCW-UHFFFAOYSA-N	-8.20963	1.10875
VER-49009	BRD-K38548312-001-02-9	CCNC(=O)c1[nH]nc(c1-c1ccc(OC)cc1)-c1cc(Cl)c(O)cc1O	HUNAOTXNHVALTN-UHFFFAOYSA-N	-8.20626	0.572904
sotrastaurin	BRD-K16761703-001-05-9	CN1CCN(CC1)c1nc(C2=C(C(=O)NC2=O)c2c[nH]c3ccccc23)c2ccccc2n1 |t:11|	OAVGBZOFDPFGPJ-UHFFFAOYSA-N	-8.2057	-0.877753
temocapril	BRD-K10784860-003-03-9	CCOC(=O)[C@H](CCc1ccccc1)N[C@H]1CS[C@@H](CN(CC(O)=O)C1=O)c1cccs1	FIQOFIRCTOWDOW-BJLQDIEVSA-N	-8.20556	0.720388
suxibuzone	BRD-K78815826-001-15-9	CCCCC1(COC(=O)CCC(O)=O)C(=O)N(N(C1=O)c1ccccc1)c1ccccc1	ONWXNHPOAGOMTG-UHFFFAOYSA-N	-8.20013	1.19036
lorediplon	BRD-K42066335-001-01-0	CN(C(C)=O)c1cc(ccc1F)-c1ccnc2c(cnn12)C(=O)c1cccs1	NQPOCLFSADOXBR-UHFFFAOYSA-N	-8.19618	0.118305
verbascoside	BRD-K36201510-001-06-7	C[C@@H]1O[C@@H](O[C@@H]2[C@@H](O)[C@H](OCCc3ccc(O)c(O)c3)O[C@H](CO)[C@H]2OC(=O)\C=C\c2ccc(O)c(O)c2)[C@H](O)[C@H](O)[C@H]1O	FBSKJMQYURKNSU-ZLSOWSIRSA-N	-8.19435	-0.256698
azelastine	BRD-A68888262-003-17-9	CN1CCC[C@@H](CC1)n1nc(Cc2ccc(Cl)cc2)c2ccccc2c1=O |&1:5|	MBUVEWMHONZEQD-SFHVURJKSA-N	-8.18124	-1.21116
A-674563	BRD-K78177893-003-03-9	Cc1[nH]nc2ccc(cc12)-c1cncc(OC[C@@H](N)Cc2ccccc2)c1	BPNUQXPIQBZCMR-IBGZPJMESA-N	-8.17032	-0.158656
NS-1643	BRD-K73738482-001-01-7	Oc1ccc(cc1NC(=O)Nc1cc(ccc1O)C(F)(F)F)C(F)(F)F	NJFVQMRYJZHGME-UHFFFAOYSA-N	-8.16909	-3.02983
labetalol	BRD-K01825098-001-02-9	C[C@@H](CCc1ccccc1)NC[C@@H](O)c1ccc(O)c(c1)C(N)=O |&1:1,&2:12,r|	SGUAFYQXFOLMHL-SCLBCKFNSA-N	-8.15467	-1.5739
L-760735	BRD-K30425481-003-02-9	C[C@@H](O[C@H]1OCCN(Cc2n[nH]nc2CN(C)C)[C@H]1c1ccc(F)cc1)c1cc(cc(c1)C(F)(F)F)C(F)(F)F	USRYEHHMJIRICK-ZNZBMKLDSA-N	-8.1496	-1.11853
BTK-IN-1	BRD-K00003437-001-01-9	Clc1cccc(NCC(=O)N[C@@H]2CCCN(C2)c2ncnc3[nH]ccc23)c1 |&1:11,r|	SPSNKQVUYDXOGY-OAHLLOKOSA-N	-8.14518	0.579114
L-733060	BRD-K15791587-003-03-9	FC(F)(F)c1cc(CO[C@H]2CCCN[C@H]2c2ccccc2)cc(c1)C(F)(F)F	FCDRFVCGMLUYPG-ROUUACIJSA-N	-8.14364	-0.620069
mizolastine	BRD-K21884483-001-04-9	CN(C1CCN(CC1)c1nc2ccccc2n1Cc1ccc(F)cc1)c1nc(=O)cc[nH]1	PVLJETXTTWAYEW-UHFFFAOYSA-N	-8.13563	0.821884
OTX015	BRD-K43471985-001-05-5	Cc1sc-2c(c1C)C(=N[C@@H](CC(=O)Nc1ccc(O)cc1)c1nnc(C)n-21)c1ccc(Cl)cc1 |c:8|	GNMUEVRJHCWKTO-FQEVSTJZSA-N	-8.13455	-0.399896
metafolin	BRD-K28580965-238-03-9	CN1[C@@H](CNc2ccc(cc2)C(=O)N[C@@H](CCC(O)=O)C(O)=O)CNc2[nH]c(N)nc(=O)c12	ZNOVTXRBGFNYRX-STQMWFEESA-N	-8.13124	-0.852501
theaflavin	BRD-K60842365-001-03-9	O[C@@H]1Cc2c(O)cc(O)cc2O[C@@H]1c1cc(O)c(=O)c2c(O)c(O)cc(cc12)[C@H]1Oc2cc(O)cc(O)c2C[C@H]1O	SPQUOZYCYRJYJU-ZKSIBHASSA-N	-8.12889	-3.03708
KD025	BRD-K88506063-001-02-9	CC(C)NC(=O)COc1cccc(c1)-c1nc(Nc2ccc3n[nH]cc3c2)c2ccccc2n1	GKHIVNAUVKXIIY-UHFFFAOYSA-N	-8.12285	0.0567102
AS-604850	BRD-K63915849-001-03-7	FC1(F)Oc2ccc(\C=C3/SC(=O)NC3=O)cc2O1	SRLVNYDXMUGOFI-YWEYNIOJSA-N	-8.12231	0.431534
inarigivir-soproxil	BRD-K00004751-001-01-9	[H][C@]1(O)C[C@@]([H])(O[C@]1([H])CO[P@](=O)(O[C@]1([H])[C@@]([H])(CO)O[C@@]([H])(n2ccc(=O)[nH]c2=O)[C@]1([H])OC)SCOC(=O)OC(C)C)n1cnc2c(N)ncnc12 |&1:11,r|	CJCYTUJOSMYXLE-NHMFLIHISA-N	-8.12058	0.315445
GSK461364	BRD-K92428232-001-14-9	C[C@@H](Oc1cc(sc1C(N)=O)-n1cnc2ccc(CN3CCN(C)CC3)cc12)c1ccccc1C(F)(F)F	ZHJGWYRLJUCMRT-QGZVFWFLSA-N	-8.11908	-0.520717
revaprazan	BRD-A51497544-001-01-4	C[C@H]1N(CCc2ccccc12)c1nc(Nc2ccc(F)cc2)nc(C)c1C |&1:1,r|	LECZXZOBEZITCL-MRXNPFEDSA-N	-8.11202	-0.579989
atosiban	BRD-A85261566-001-03-3	CCOc1ccc(C[C@H]2NC(=O)CCSSC[C@H](NC(=O)[C@H](CC(N)=O)NC(=O)[C@@H](NC(=O)[C@@H](NC2=O)[C@@H](C)CC)[C@@H](C)O)C(=O)N2CCC[C@H]2C(=O)N[C@@H](CCCN)C(=O)NCC(N)=O)cc1 |a:8,17,21,33,37,41,50,54,&1:29|	VWXRQYYUEIYXCZ-ZJBFWUDNSA-N	-8.10344	-0.486013
alprostadil	BRD-K52459643-001-18-9	CCCCC[C@H](O)\C=C\[C@H]1[C@H](O)CC(=O)[C@@H]1CCCCCCC(O)=O	GMVPRGQOIOIIMI-DWKJAMRDSA-N	-8.1031	-0.604508
tipranavir	BRD-A10039652-001-03-9	CCC[C@@]1(CCc2ccccc2)CC(=O)[C@@H]([C@H](CC)c2cccc(NS(=O)(=O)c3ccc(cn3)C(F)(F)F)c2)C(=O)O1 |a:3,16,&1:15|	MYXACKZCYFKMTE-WWKQIGMOSA-N	-8.09872	1.28267
pevonedistat	BRD-K67844266-001-02-1	NS(=O)(=O)OC[C@@H]1C[C@H](C[C@@H]1O)n1ccc2c(N[C@H]3CCc4ccccc34)ncnc12	MPUQHZXIXSTTDU-QXGSTGNESA-N	-8.08066	0.199177
garenoxacin	BRD-K77038618-356-01-3	C[C@H]1NCc2cc(ccc12)-c1ccc2c(c1OC(F)F)n(cc(C(O)=O)c2=O)C1CC1	NJDRXTDGYFKORP-LLVKDONJSA-N	-8.06228	0.610538
methotrexate	BRD-K59456551-001-27-9	CN(Cc1cnc2nc(N)nc(N)c2n1)c1ccc(cc1)C(=O)N[C@@H](CCC(O)=O)C(O)=O	FBOZXECLQNJBKD-ZDUSSCGKSA-N	-8.05086	-0.144716
YM-244769	BRD-K52087522-300-02-9	Nc1cccc(CNC(=O)c2ccc(Oc3ccc(OCc4cccc(F)c4)cc3)nc2)c1	JZMLHJRKSJXARY-UHFFFAOYSA-N	-8.04915	0.481263
cefotetan	BRD-A78723049-001-01-2	CO[C@]1(NC(=O)C2SC(S2)=C(C(N)=O)C(O)=O)[C@H]2SCC(CSc3nnnn3C)=C(N2C1=O)C(O)=O |a:2,&1:17,c:30|	SRZNHPXWXCNNDU-IXOPCIAXSA-N	-8.04083	-1.42118
PI-103	BRD-K67868012-001-14-2	Oc1cccc(c1)-c1nc(N2CCOCC2)c2oc3ncccc3c2n1	TUVCWJQQGGETHL-UHFFFAOYSA-N	-8.03767	-0.662174
refametinib	BRD-K85751432-001-04-9	COc1cc(F)c(F)c(Nc2ccc(I)cc2F)c1NS(=O)(=O)C1(C[C@H](O)CO)CC1	RDSACQWTXKSHJT-NSHDSACASA-N	-8.03715	0.233706
valganciclovir	BRD-K01825663-001-01-9	CC(C)[C@H](N)C(=O)OC[C@@H](CO)OCn1cnc2c1[nH]c(N)nc2=O |a:3,&1:9|	WPVFJKSGQUFQAP-BDAKNGLRSA-N	-8.0358	-0.456164
olmesartan-medoxomil	BRD-K78485176-001-10-9	CCCc1nc(c(C(=O)OCc2oc(=O)oc2C)n1Cc1ccc(cc1)-c1ccccc1-c1nn[nH]n1)C(C)(C)O	UQGKUQLKSCSZGY-UHFFFAOYSA-N	-8.02582	0.41038
AZD3264	BRD-K14287049-001-01-3	Cc1noc(C)c1-c1ccc(-c2cc(C(N)=O)c(NC(N)=O)s2)c(O[C@H]2CCNC2)c1	NMFIXEFNQPDISY-ZDUSSCGKSA-N	-8.02486	-0.252346
dihydroergocristine	BRD-K97440753-066-20-9	CC(C)[C@@]1(NC(=O)[C@@H]2C[C@H]3[C@@H](Cc4c[nH]c5cccc3c45)N(C)C2)O[C@@]2(O)[C@@H]3CCCN3C(=O)[C@H](Cc3ccccc3)N2C1=O	DEQITUUQPICUMR-HJPBWRTMSA-N	-8.02344	1.01192
morniflumate	BRD-K38938675-001-01-4	FC(F)(F)c1cccc(Nc2ncccc2C(=O)OCCN2CCOCC2)c1	LDXSPUSKBDTEKA-UHFFFAOYSA-N	-8.01804	-1.10837
setmelanotide	BRD-K00003298-001-01-9	[H][C@]1(Cc2ccccc2)NC(=O)[C@H](Cc2cnc[nH]2)NC(=O)[C@@H](C)NC(=O)[C@]([H])(CSSC[C@H](NC(=O)[C@H](Cc2c[nH]c3ccccc23)NC(=O)[C@H](CCCNC(N)=N)NC1=O)C(N)=O)NC(=O)[C@H](CCCNC(N)=N)NC(C)=O	HDHDTKMUACZDAA-PJHQLSNHSA-N	-8.0177	-0.267542
crystal-violet	BRD-K00003324-003-01-9	CN(C)c1ccc(cc1)C(=C1C=CC(C=C1)=[N+](C)C)c1ccc(cc1)N(C)C |c:12,15|	LGLFFNDHMLKUMI-UHFFFAOYSA-N	-8.01765	-1.08049
pexmetinib	BRD-K53405000-001-02-8	Cc1ccc(cc1)-n1nc(cc1NC(=O)NCc1cc(F)ccc1Oc1ccc2n(CCO)ncc2c1)C(C)(C)C	LNMRSSIMGCDUTP-UHFFFAOYSA-N	-8.0145	-0.450845
LY311727	BRD-K00004565-001-01-9	CCc1c(CC(N)=O)c2cc(OCCCP(O)(O)=O)ccc2n1Cc1ccccc1	OPWQYOUZRHDKBR-UHFFFAOYSA-N	-8.01159	0.190194
bortezomib	BRD-K88510285-001-25-1	CC(C)C[C@H](NC(=O)[C@H](Cc1ccccc1)NC(=O)c1cnccn1)B(O)O	GXJABQQUPOEUTA-RDJZCZTQSA-N	-8.00921	0.574371
ARQ-092	BRD-K60171656-001-01-6	Nc1ncccc1-c1nc2ccc(nc2n1-c1ccc(cc1)C1(N)CCC1)-c1ccccc1	HNFMVVHMKGFCMB-UHFFFAOYSA-N	-8.00826	3.66667
azimilide	BRD-K38913877-300-02-9	CN1CCN(CCCCN2C(=O)CN(\N=C\c3ccc(o3)-c3ccc(Cl)cc3)C2=O)CC1	MREBEPTUUMTTIA-PCLIKHOPSA-N	-8.00481	-0.521444
ORE1001	BRD-K67068943-001-01-0	CC(C)C[C@H](N[C@@H](Cc1cncn1Cc1cc(Cl)cc(Cl)c1)C(O)=O)C(O)=O	NTCCRGGIJNDEAB-IRXDYDNUSA-N	-7.99473	1.03606
AMG-337	BRD-K27061362-001-01-6	COCCOc1cnc2ccn([C@H](C)c3nnc4c(F)cc(cn34)-c3cnn(C)c3)c(=O)c2c1	DWHXUGDWKAIASB-CQSZACIVSA-N	-7.99091	-0.830278
FIPI	BRD-K61560897-003-02-9	Fc1ccc2[nH]c(cc2c1)C(=O)NCCN1CCC(CC1)n1c2ccccc2[nH]c1=O	LHABRXRGDLASIH-UHFFFAOYSA-N	-7.98475	0.648052
pinocembrin	BRD-K94689771-001-10-9	Oc1cc(O)c2C(=O)C[C@H](Oc2c1)c1ccccc1	URFCJEUYXNAHFI-ZDUSSCGKSA-N	-7.97864	-0.528509
TAS-103	BRD-K09426783-300-03-9	CN(C)CCNc1nc2cc(O)ccc2c2-c3ccccc3C(=O)c12	ROWSTIYZUWEOMM-UHFFFAOYSA-N	-7.97806	0.121321
morin	BRD-K11590034-002-04-2	Oc1ccc(c(O)c1)-c1oc2cc(O)cc(O)c2c(=O)c1O	YXOLAZRVSSWPPT-UHFFFAOYSA-N	-7.97455	-0.991427
AZD9668	BRD-K31476763-001-02-9	Cc1c(cc(C(=O)NCc2ccc(cn2)S(C)(=O)=O)c(=O)n1-c1cccc(c1)C(F)(F)F)-c1ccnn1C	QNQZWEGMKJBHEM-UHFFFAOYSA-N	-7.96503	-0.546868
sitafloxacin	BRD-K10836013-002-02-9	N[C@@H]1CN(CC11CC1)c1c(F)cc2c(c1Cl)n(cc(C(O)=O)c2=O)[C@@H]1C[C@@H]1F	PNUZDKCDAWUEGK-CYZMBNFOSA-N	-7.96348	-0.129752
CGP-20712A	BRD-K01827291-066-05-9	CS(O)(=O)=O.Cn1cc(nc1-c1ccc(OC[C@H](O)CNCCOc2ccc(O)c(c2)C(N)=O)cc1)C(F)(F)F |&1:17,r|	VFPOVCXWKBYDNF-XFULWGLBSA-N	-7.96136	-0.0537798
ixazomib-citrate	BRD-A66419424-001-03-2	CC(C)C[C@H](NC(=O)CNC(=O)c1cc(Cl)ccc1Cl)B1OC(=O)C[C@@](CC(O)=O)(O1)C(O)=O |a:4,&1:25|	YTXSYWAKVMZICI-VBKZILBWSA-N	-7.95768	0.330459
SB-2343	BRD-K98795921-001-02-9	CC(C)n1c(C)nc2c(nc(nc12)N1CCOCC1)-c1cnc(N)nc1	QYBGBLQCOOISAR-UHFFFAOYSA-N	-7.95159	0.135997
AR-12	BRD-K90497590-001-04-2	NCC(=O)Nc1ccc(cc1)-n1nc(cc1-c1ccc2c(ccc3ccccc23)c1)C(F)(F)F	YULUCECVQOCQFQ-UHFFFAOYSA-N	-7.9507	-0.518302
tivantinib	BRD-K33379087-001-07-5	O=C1NC(=O)[C@H]([C@@H]1c1c[nH]c2ccccc12)c1cn2CCCc3cccc1c23	UCEQXRCJXIVODC-PMACEKPBSA-N	-7.94849	0.715693
GKT137831	BRD-K79710622-001-03-7	CN(C)c1cccc(c1)-c1n(C)c(=O)cc2[nH]n(-c3ccccc3Cl)c(=O)c12	RGYQPQARIQKJKH-UHFFFAOYSA-N	-7.94848	0.432742
kuromanin	BRD-K51337109-003-01-3	OC[C@H]1O[C@@H](Oc2cc3c(O)cc(O)cc3[o+]c2-c2ccc(O)c(O)c2)[C@H](O)[C@@H](O)[C@@H]1O	RKWHWFONKJEUEF-GQUPQBGVSA-O	-7.94639	1.26799
pronethalol	BRD-K01825804-003-02-9	CC(C)NC[C@@H](O)c1ccc2ccccc2c1 |&1:5,r|	HRSANNODOVBCST-OAHLLOKOSA-N	-7.94277	0.116552
rutin	BRD-K20482099-001-12-9	C[C@@H]1O[C@@H](OC[C@H]2O[C@@H](Oc3c(oc4cc(O)cc(O)c4c3=O)-c3ccc(O)c(O)c3)[C@H](O)[C@@H](O)[C@@H]2O)[C@H](O)[C@H](O)[C@H]1O	IKGXIBQEEMLURG-NVPNHPEKSA-N	-7.94137	-1.97072
amikacin	BRD-K88043978-315-11-9	NCC[C@H](O)C(=O)N[C@@H]1C[C@H](N)[C@@H](O[C@H]2O[C@H](CN)[C@@H](O)[C@H](O)[C@H]2O)[C@H](O)[C@H]1O[C@H]1O[C@H](CO)[C@@H](O)[C@H](N)[C@H]1O	LKCWBDHBTVXHDL-RMDFUYIESA-N	-7.93873	0.243111
odanacatib	BRD-K22822991-001-03-9	CC(C)(F)C[C@H](N[C@@H](c1ccc(cc1)-c1ccc(cc1)S(C)(=O)=O)C(F)(F)F)C(=O)NC1(CC1)C#N	FWIVDMJALNEADT-SFTDATJTSA-N	-7.93657	1.10959
KL-001	BRD-A94580299-001-11-9	CS(=O)(=O)N(C[C@@H](O)Cn1c2ccccc2c2ccccc12)Cc1ccco1 |&1:6,r|	OQAFDLPAPSSOHY-MRXNPFEDSA-N	-7.93402	-0.0450832
trifluridine	BRD-K03243820-001-25-3	OC[C@H]1O[C@H](C[C@@H]1O)n1cc(c(=O)[nH]c1=O)C(F)(F)F	VSQQQLOSPVPRAZ-RRKCRQDMSA-N	-7.93325	1.32515
apigenin	BRD-K01493881-001-29-4	Oc1ccc(cc1)-c1cc(=O)c2c(O)cc(O)cc2o1	KZNIFHPLKGYRTM-UHFFFAOYSA-N	-7.93288	-0.612104
RWJ-21757	BRD-K00091711-001-02-0	Nc1nc(=O)c2n(CC=C)c(=O)n([C@@H]3O[C@H](CO)[C@@H](O)[C@H]3O)c2[nH]1	VDCRFBBZFHHYGT-IOSLPCCCSA-N	-7.93108	0.161081
EMD-1214063	BRD-K97963946-001-02-9	CN1CCC(COc2cnc(nc2)-c2cccc(Cn3nc(ccc3=O)-c3cccc(c3)C#N)c2)CC1	AHYMHWXQRWRBKT-UHFFFAOYSA-N	-7.92774	0.096237
fostemsavir	BRD-K00003191-001-01-9	COc1cnc(-n2cnc(C)n2)c2n(COP(O)(O)=O)cc(C(=O)C(=O)N3CCN(CC3)C(=O)c3ccccc3)c12	SWMDAPWAQQTBOG-UHFFFAOYSA-N	-7.92364	1.06664
PI3K-IN-2	BRD-K62374002-001-01-5	Nc1cc(c(cn1)-c1nc(nc(n1)N1CCOCC1)N1CCOCC1)C(F)(F)F	ADGGYDAFIHSYFI-UHFFFAOYSA-N	-7.92355	-0.182745
SYM-2206	BRD-A77218119-001-04-3	CCCNC(=O)N1N=C(c2ccc(N)cc2)c2cc3OCOc3cc2[C@@H]1C |r,t:7|	OFUDZKKOKPGXOH-LBPRGKRZSA-N	-7.92001	-2.25979
TAK-632	BRD-K31866293-001-01-6	Fc1ccc(Oc2ccc3nc(NC(=O)C4CC4)sc3c2C#N)cc1NC(=O)Cc1cccc(c1)C(F)(F)F	OJFKUJDRGJSAQB-UHFFFAOYSA-N	-7.91953	1.32617
fludarabine-phosphate	BRD-K71106091-001-09-5	Nc1nc(F)nc2n(cnc12)[C@@H]1O[C@H](COP(O)(O)=O)[C@@H](O)[C@@H]1O	GIUYCYHIANZCFB-FJFJXFQQSA-N	-7.91886	-0.461114
LY2157299	BRD-K78118466-001-04-9	Cc1cccc(n1)-c1nn2CCCc2c1-c1ccnc2ccc(cc12)C(N)=O	IVRXNBXKWIJUQB-UHFFFAOYSA-N	-7.91697	-0.301901
SB-222200	BRD-K04414442-001-10-9	CC[C@H](NC(=O)c1c(C)c(nc2ccccc12)-c1ccccc1)c1ccccc1	MQNYRKWJSMQECI-QFIPXVFZSA-N	-7.9098	1.58213
cot-inhibitor-2	BRD-K49468759-001-05-9	CCN1CCC(CC1)n1cc(CNc2cc(Cl)c3ncc(C#N)c(Nc4ccc(F)c(Cl)c4)c3c2)nn1	PHNZIIMWDVXPGG-UHFFFAOYSA-N	-7.90304	0.1413
KME-4	BRD-K00004747-001-01-9	CC(C)(C)c1cc(\C=C2/CCOC2=O)cc(c1O)C(C)(C)C	DFPYHQJPGCODSB-UKTHLTGXSA-N	-7.89941	0.0797756
omadacycline	BRD-K00003569-003-01-9	[H][C@@]12Cc3c(cc(CNCC(C)(C)C)c(O)c3C(=O)[C@H]1C(=O)[C@]1(O)C(=O)[C@@H](C(N)=O)C(=O)[C@@H](N(C)C)[C@]1([H])C2)N(C)C |&1:26,&2:19|	OVIWLBQFYMOVOF-NXSZOOMBSA-N	-7.89713	-1.09269
riboflavin-5-phosphate-sodium	BRD-K09229706-236-02-6	Cc1cc2nc3c(nc(=O)[nH]c3=O)n(C[C@H](O)[C@H](O)[C@H](O)COP(O)(O)=O)c2cc1C	FVTCRASFADXXNN-SCRDCRAPSA-N	-7.89618	-0.702588
calpeptin	BRD-K26134695-001-05-9	CCCC[C@H](NC(=O)[C@H](CC(C)C)NC(=O)OCc1ccccc1)C=O	PGGUOGKHUUUWAF-ROUUACIJSA-N	-7.88897	-4.99032
indiplon	BRD-K90948141-001-03-9	CN(C(C)=O)c1cccc(c1)-c1ccnc2c(cnn12)C(=O)c1cccs1	CBIAWPMZSFFRGN-UHFFFAOYSA-N	-7.88875	-0.927736
YC-1	BRD-K60476892-001-17-9	OCc1ccc(o1)-c1nn(Cc2ccccc2)c2ccccc12	OQQVFCKUDYMWGV-UHFFFAOYSA-N	-7.88595	-1.19164
CC-223	BRD-K88737571-001-02-2	CO[C@H]1CC[C@@H](CC1)N1C(=O)CNc2ncc(nc12)-c1ccc(nc1)C(C)(C)O |r|	UFKLYTOEMRFKAD-SHTZXODSSA-N	-7.88548	-0.504043
gambogic-acid	BRD-K08542803-001-02-3	CC(C)=CCC[C@@]1(C)Oc2c(CC=C(C)C)c3O[C@@]45[C@H]6C[C@@H](C=C4C(=O)c3c(O)c2C=C1)C(=O)[C@]5(C\C=C(\C)C(O)=O)OC6(C)C |c:22,33|	GEZHEQNLKAOMCA-RRZNCOCZSA-N	-7.88136	1.17278
RU-42173	BRD-K85285268-003-01-1	CC(C)N[C@@H]1CCn2c3c(cccc3[nH]c2=O)[C@H]1O	ZSTCZWJCLIRCOJ-DGCLKSJQSA-N	-7.88072	-0.0815868
MG-132	BRD-K60230970-001-16-7	CC(C)C[C@H](NC(=O)[C@H](CC(C)C)NC(=O)[C@H](CC(C)C)NC(=O)OCc1ccccc1)C=O	TZYWCYJVHRLUCT-VABKMULXSA-N	-7.87852	-4.2607
CP-673451	BRD-K43621685-001-05-9	COCCOc1ccc2n(cnc2c1)-c1ccc2cccc(N3CCC(N)CC3)c2n1	DEEOXSOLTLIWMG-UHFFFAOYSA-N	-7.87677	0.395672
RWJ-50271	BRD-K94623186-001-02-9	Cc1c(cnn1-c1nc(cs1)-c1cccc(c1)C(F)(F)F)C(=O)NCCCO	HOFGTYCLOKDAES-UHFFFAOYSA-N	-7.8766	-0.150525
PF-06409577	BRD-K00003731-001-01-9	OC(=O)c1c[nH]c2cc(Cl)c(cc12)-c1ccc(cc1)C1(O)CCC1	FHQXLWCFSUSXBF-UHFFFAOYSA-N	-7.87636	0.762959
antagonist-g	BRD-K25863791-001-01-8	CSCC[C@H](NC(=O)[C@H](CC(C)C)NC(=O)[C@@H](Cc1c[nH]c2ccccc12)NC(=O)[C@H](Cc1ccccc1)N(C)C(=O)[C@@H](Cc1c[nH]c2ccccc12)NC(=O)[C@@H](N)CCCNC(N)=N)C(N)=O	CUCSSYAUKKIDJV-FAXBSAIASA-N	-7.87569	0.199774
ABT-751	BRD-K91623615-001-09-9	COc1ccc(cc1)S(=O)(=O)Nc1cccnc1Nc1ccc(O)cc1	URCVCIZFVQDVPM-UHFFFAOYSA-N	-7.87462	-0.3096
ceftibuten	BRD-K11124378-001-04-6	Nc1nc(cs1)C(=C\CC(O)=O)\C(=O)N[C@H]1[C@H]2SCC=C(N2C1=O)C(O)=O |c:20|	UNJFKXSSGBWRBZ-BJCIPQKHSA-N	-7.87455	0.55523
OXF-BD-02	BRD-A73891132-001-02-9	Cc1noc(C)c1-c1cc(O)cc(c1)[C@@H](O)c1ccccc1 |&1:14,r|	FEQUIPXIENTMJN-SFHVURJKSA-N	-7.87312	0.0869191
VS-4718	BRD-K09877029-001-02-9	CNC(=O)c1ccccc1Nc1cc(Nc2ccc(cc2OC)N2CCOCC2)ncc1C(F)(F)F	IGUBBWJDMLCRIK-UHFFFAOYSA-N	-7.87258	0.276446
9-aminocamptothecin	BRD-K09291936-001-14-9	CC[C@@]1(O)C(=O)OCc2c1cc1-c3nc4cccc(N)c4cc3Cn1c2=O	FUXVKZWTXQUGMW-FQEVSTJZSA-N	-7.86853	0.478551
A-867744	BRD-K33059059-001-02-9	CCC(=O)c1cc(-c2ccc(Cl)cc2)n(c1C)-c1ccc(cc1)S(N)(=O)=O	ABACVOXFUHDKNZ-UHFFFAOYSA-N	-7.866	0.371534
ABX-1431	BRD-K00004603-001-01-9	FC(F)(F)C(OC(=O)N1CCN(Cc2ccc(cc2N2CCCC2)C(F)(F)F)CC1)C(F)(F)F	SQZJGTOZFRNWCX-UHFFFAOYSA-N	-7.8639	0.626198
ganciclovir	BRD-K22662435-001-19-1	Nc1nc(=O)c2ncn(COC(CO)CO)c2[nH]1	IRSCQMHQWWYFCW-UHFFFAOYSA-N	-7.86315	-0.0425193
EW-7197	BRD-K74396648-001-01-4	Cc1cccc(n1)-c1nc(CNc2ccccc2F)[nH]c1-c1ccc2ncnn2c1	FJCDSQATIJKQKA-UHFFFAOYSA-N	-7.86281	-0.308622
Neu2000	BRD-K00003470-001-01-9	OC(=O)c1cc(NCc2c(F)c(F)c(c(F)c2F)C(F)(F)F)ccc1O	HABROHXUHNHQMY-UHFFFAOYSA-N	-7.86002	1.94713
lisinopril	BRD-K67966701-335-15-9	NCCCC[C@H](N[C@@H](CCc1ccccc1)C(O)=O)C(=O)N1CCC[C@H]1C(O)=O	RLAWWYSOJDYHDC-BZSNNMDCSA-N	-7.85663	0.743089
MK-5046	BRD-K03886848-001-01-8	O[C@@](Cc1ncc(CC2(CC2)C(F)(F)F)[nH]1)(c1ccc(cc1)-n1cccn1)C(F)(F)F	UJINBEQCDMOAHM-SFHVURJKSA-N	-7.8559	-0.702641
RV1729	BRD-K00004579-001-01-9	COCCN(CCOC)C(=O)CCCC#Cc1cccc2nc(Cn3nc(-c4cccc(O)c4)c4c(N)ncnc34)n(Cc3ccccc3Cl)c(=O)c12	UBLOHCIYTDRGJH-UHFFFAOYSA-N	-7.8504	-0.196693
PF-04418948	BRD-K54871792-001-01-4	COc1ccc2cc(OCC3(CN(C3)C(=O)c3ccc(F)cc3)C(O)=O)ccc2c1	LWJGMYMNSNVCEM-UHFFFAOYSA-N	-7.84581	-0.671543
kakonein	BRD-A07815743-001-01-1	OC[C@H]1O[C@@H]([C@@H](O)[C@@H](O)[C@@H]1O)c1c(O)ccc2c1occ(-c1ccc(O)cc1)c2=O |&1:2,&2:4,&3:5,&4:7,&5:9,r|	HKEAFJYKMMKDOR-YAJUCGGBSA-N	-7.84506	0.315804
tomivosertib	BRD-K00003361-001-01-9	Cc1cc(Nc2cc(N)ncn2)c(=O)n2c1C(=O)NC21CCCCC1	HKTBYUWLRDZAJK-UHFFFAOYSA-N	-7.84352	-0.0979381
acebutolol	BRD-A29260609-003-26-0	CCCC(=O)Nc1ccc(OCC(O)CNC(C)C)c(c1)C(C)=O	GOEMGAFJFRBGGG-UHFFFAOYSA-N	-7.84303	0.243299
trifluoperazine	BRD-K89732114-300-20-9	CN1CCN(CCCN2c3ccccc3Sc3ccc(cc23)C(F)(F)F)CC1	ZEWQUBUPAILYHI-UHFFFAOYSA-N	-7.84213	-1.02625
10-hydroxycamptothecin	BRD-K63784565-001-08-9	CC[C@@]1(O)C(=O)OCc2c1cc1-c3nc4ccc(O)cc4cc3Cn1c2=O	HAWSQZCWOQZXHI-FQEVSTJZSA-N	-7.84202	-0.597383
eluxadoline	BRD-K39560679-001-01-1	COc1ccc(CN([C@@H](C)c2nc(c[nH]2)-c2ccccc2)C(=O)[C@@H](N)Cc2c(C)cc(cc2C)C(N)=O)cc1C(O)=O	QFNHIDANIVGXPE-FNZWTVRRSA-N	-7.84146	0.635841
SRPIN340	BRD-K62621335-001-03-9	FC(F)(F)c1ccc(N2CCCCC2)c(NC(=O)c2ccncc2)c1	DWFGGOFPIISJIT-UHFFFAOYSA-N	-7.84086	-0.182791
2-hydroxy-4-((E)-3-(4-hydroxyphenyl)acryloyl)-2-((2R,3R,4S,5S,6R)-3,4,5-trihydroxy-6-(hydroxymethyl)tetrahydro-2H-pyran-2-yl)-6-((2S,3R,4R,5S,6R)-3,4,5-trihydroxy-6-(hydroxymethyl)tetrahydro-2H-pyran-2-	BRD-A52169337-001-02-7	OC[C@H]1O[C@H]([C@H](O)[C@@H](O)[C@@H]1O)[C@H]1C(=O)C(=C(O)\C=C\c2ccc(O)cc2)C(=O)[C@@](O)([C@@H]2O[C@H](CO)[C@@H](O)[C@H](O)[C@H]2O)C1=O |a:2,4,5,7,9,30,32,35,37,39,&1:11,&2:14,&3:28|	BWKBPVRNWJFLSC-FROSJQSHSA-N	-7.8381	-0.651699
closantel	BRD-K01825680-001-02-9	Cc1cc([C@@H](C#N)c2ccc(Cl)cc2)c(Cl)cc1NC(=O)c1cc(I)cc(I)c1O |&1:4|	JMPFSEBWVLAJKM-KRWDZBQOSA-N	-7.82632	-0.679908
riboflavin-tetrabutyrate	BRD-K74227494-001-03-9	CCCC(=O)OC[C@@H](OC(=O)CCC)[C@@H](OC(=O)CCC)[C@H](Cn1c2cc(C)c(C)cc2nc2c1nc(=O)[nH]c2=O)OC(=O)CCC	MJNIWUJSIGSWKK-BBANNHEPSA-N	-7.82546	-0.272573
GSK2656157	BRD-K41104902-001-01-3	Cc1cccc(CC(=O)N2CCc3c2ccc(-c2cn(C)c4ncnc(N)c24)c3F)n1	PRWSIEBRGXYXAJ-UHFFFAOYSA-N	-7.82201	1.59551
dolutegravir	BRD-K67463151-001-02-9	C[C@@H]1CCO[C@H]2Cn3cc(C(=O)NCc4ccc(F)cc4F)c(=O)c(O)c3C(=O)N12	RHWKPHLQXYSBKR-BMIGLBTASA-N	-7.82157	0.986054
BMS-626531	BRD-K00004550-001-01-9	Cc1c(cnn1-c1ncccc1C(F)(F)F)C(=O)Nc1cc(ccc1C)C(=O)NC1CC1	ZZZJRULMCGMYRH-UHFFFAOYSA-N	-7.82073	-0.265004
arcyriaflavin-a	BRD-K72726508-001-06-9	O=C1NC(=O)c2c1c1c3ccccc3[nH]c1c1[nH]c3ccccc3c21	KAJXOWFGKYKMMZ-UHFFFAOYSA-N	-7.81847	-0.299764
bopindolol	BRD-K01825685-035-01-9	Cc1cc2c(OC[C@@H](CNC(C)(C)C)OC(=O)c3ccccc3)cccc2[nH]1 |&1:7|	UUOJIACWOAYWEZ-GOSISDBHSA-N	-7.81289	-1.42199
talniflumate	BRD-A98378129-001-04-9	FC(F)(F)c1cccc(Nc2ncccc2C(=O)O[C@H]2OC(=O)c3ccccc23)c1 |&1:19,r|	ANMLJLFWUCQGKZ-HXUWFJFHSA-N	-7.80878	-0.215615
ardeparin	BRD-K00003590-314-01-9	CO[C@H]1O[C@H](COS(O)(=O)=O)[C@@H](O[C@@H]2O[C@H]([C@@H](OC)[C@H](O)[C@H]2OS(O)(=O)=O)C(O)=O)[C@H](O)[C@H]1NS(O)(=O)=O	HXSDFQWQRCUQHF-IDOMHHBZSA-N	-7.80869	-0.350543
VT-464	BRD-K72005722-001-02-9	CC(C)[C@@](O)(c1cn[nH]n1)c1ccc2cc(OC(F)F)c(OC(F)F)cc2c1	ZBRAJOQFSNYJMF-SFHVURJKSA-N	-7.80741	-0.250132
oseltamivir-phosphate	BRD-K76011241-011-04-9	CCOC(=O)C1=C[C@@H](OC(CC)CC)[C@H](NC(C)=O)[C@@H](N)C1 |t:5|	VSZGPKBBMSAYNT-RRFJBIMHSA-N	-7.80111	-0.0540448
bimatoprost	BRD-K00003616-001-01-9	CCNC(=O)CCC\C=C/C[C@H]1[C@@H](O)C[C@@H](O)[C@@H]1\C=C\[C@@H](O)CCc1ccccc1	AQOKCDNYWBIDND-FTOWTWDKSA-N	-7.79916	0.461726
CC-930	BRD-K48213016-001-02-9	O[C@H]1CC[C@@H](CC1)Nc1ncc2nc(Nc3c(F)cc(F)cc3F)n([C@H]3CCOC3)c2n1	IBGLGMOPHJQDJB-IHRRRGAJSA-N	-7.79487	-0.385649
uridine-5'-triphosphate	BRD-K01825013-385-04-9	O[C@@H]1[C@@H](COP(O)(=O)OP(O)(=O)OP(O)(O)=O)O[C@H]([C@@H]1O)n1ccc(=O)[nH]c1=O |a:1,2,18,19,&1:5,&2:9|	PGAVKCOVUIYSFO-XVFCMESISA-N	-7.79478	0.859534
INS316	BRD-A29125379-314-01-7	O[C@H]1[C@@H](COP(O)(=O)OP(O)(=O)OP(O)(O)=O)O[C@H]([C@@H]1O)n1ccc(=O)[nH]c1=O |a:2,18,&1:1,&2:5,&3:9,&4:19|	PGAVKCOVUIYSFO-PXBUCIJWSA-N	-7.79478	0.541667
SMI-4a	BRD-K98396737-001-05-9	FC(F)(F)c1cccc(\C=C2/SC(=O)NC2=O)c1	NGJLOFCOEOHFKQ-YVMONPNESA-N	-7.79133	-0.462559
ON123300	BRD-K88554883-001-03-2	CN1CCN(CC1)c1ccc(Nc2ncc3cc(C#N)c(=O)n(C4CCCC4)c3n2)cc1	VADOZMZXXRBXNY-UHFFFAOYSA-N	-7.79058	0.516
streptomycin	BRD-K07166362-065-03-9	CN[C@H]1[C@H](O)[C@@H](O)[C@H](CO)O[C@H]1O[C@H]1[C@H](O[C@H]2[C@H](O)[C@@H](O)[C@H](NC(N)=N)[C@@H](O)[C@@H]2NC(N)=N)O[C@@H](C)[C@]1(O)C=O	UCSJYZPVAKXKNQ-HZYVHMACSA-N	-7.78724	-0.493563
batefenterol	BRD-K00003148-001-01-9	COc1cc(NC(=O)CCN2CCC(CC2)OC(=O)Nc2ccccc2-c2ccccc2)c(Cl)cc1CNC[C@H](O)c1ccc(O)c2nc(O)ccc12	URWYQGVSPQJGGB-DHUJRADRSA-N	-7.78688	0.133836
ZK-200775	BRD-K67525671-001-04-9	OP(O)(=O)Cn1c2cc(N3CCOCC3)c(cc2[nH]c(=O)c1=O)C(F)(F)F	WZMQMKNCWDCCMT-UHFFFAOYSA-N	-7.78664	-0.437805
purmorphamine	BRD-K73397362-001-07-4	C1CCC(CC1)n1cnc2c(Nc3ccc(cc3)N3CCOCC3)nc(Oc3cccc4ccccc34)nc12	FYBHCRQFSFYWPY-UHFFFAOYSA-N	-7.78558	-0.258081
ZD-0947	BRD-K00004620-001-01-9	FC(F)(F)C1=C[C@H](C2=C(CCCC2=O)N1)c1cccc(c1)C#N |t:4,7|	RUVMMEREJMHLOS-LBPRGKRZSA-N	-7.78492	-0.380269
nilotinib	BRD-K81528515-001-15-9	Cc1cn(cn1)-c1cc(NC(=O)c2ccc(C)c(Nc3nccc(n3)-c3cccnc3)c2)cc(c1)C(F)(F)F	HHZIURLSWUIHRB-UHFFFAOYSA-N	-7.78464	0.462662
oseltamivir-carboxylate	BRD-K93767137-001-02-9	CCC(CC)O[C@@H]1C=C(C[C@H](N)[C@H]1NC(C)=O)C(O)=O |c:7|	NENPYTRHICXVCS-YNEHKIRRSA-N	-7.78418	0.787292
filanesib	BRD-K37379014-001-02-0	CON(C)C(=O)N1N=C(S[C@@]1(CCCN)c1ccccc1)c1cc(F)ccc1F |c:7|	LLXISKGBWFTGEI-FQEVSTJZSA-N	-7.78389	-0.906485
lumefantrine	BRD-A05926236-001-05-3	CCCCN(CCCC)C[C@@H](O)c1cc(Cl)cc2\C(=C/c3ccc(Cl)cc3)c3cc(Cl)ccc3-c12 |&1:10,r|	DYLGFOYVTXJFJP-OXTLUBNBSA-N	-7.77961	-0.748741
BMS-688521	BRD-K85649978-001-02-1	CN1C(=O)N(C(=O)[C@]11CN(C[C@H]1c1ccc(cc1)C#N)c1ccc(cn1)C(O)=O)c1cc(Cl)cc(Cl)c1	LILGMDXLRPEBNH-HFZDXXHNSA-N	-7.77914	-0.854332
GSK9027	BRD-K29328421-001-02-9	Fc1ccc(cc1)-n1ncc2cc(ccc12)-c1ccc(NS(=O)(=O)Cc2ccccc2)cc1C(F)(F)F	DXBJGDVBQPEMOB-UHFFFAOYSA-N	-7.77728	0.0213963
tosufloxacin	BRD-K01825158-003-02-9	N[C@H]1CCN(C1)c1nc2n(cc(C(O)=O)c(=O)c2cc1F)-c1ccc(F)cc1F |&1:1|	WUWFMDMBOJLQIV-JTQLQIEISA-N	-7.77476	-0.0211246
adenosine-triphosphate	BRD-K00003709-001-01-9	Nc1ncnc2n(cnc12)[C@@H]1O[C@H](COP(O)(=O)OP(O)(=O)OP(O)(O)=O)[C@@H](O)[C@H]1O	ZKHQWZAMYRWXGA-KQYNXXCUSA-N	-7.77227	0.633937
anamorelin	BRD-K01174345-001-02-9	CN(C)N(C)C(=O)[C@@]1(Cc2ccccc2)CCCN(C1)C(=O)[C@@H](Cc1c[nH]c2ccccc12)NC(=O)C(C)(C)N	VQPFSIRUEPQQPP-MXBOTTGLSA-N	-7.77152	0.731364
lanoconazole	BRD-A54275602-001-01-0	Clc1ccccc1[C@H]1CS\C(S1)=C(\C#N)n1ccnc1 |&1:7,r|	ZRTQSJFIDWNVJW-MNWMYKRDSA-N	-7.76951	-1.11718
LY2228820	BRD-K59227464-334-04-9	CC(C)(C)Cn1c(N)nc2ccc(nc12)-c1nc([nH]c1-c1ccc(F)cc1)C(C)(C)C	XPPBBJCBDOEXDN-UHFFFAOYSA-N	-7.76886	0.253265
LY411575	BRD-K20013301-001-03-9	C[C@H](NC(=O)[C@@H](O)c1cc(F)cc(F)c1)C(=O)N[C@H]1c2ccccc2-c2ccccc2N(C)C1=O	ULSSJYNJIZWPSB-CVRXJBIPSA-N	-7.76568	-0.954568
buparlisib	BRD-K42191735-001-08-7	Nc1cc(c(cn1)-c1cc(nc(n1)N1CCOCC1)N1CCOCC1)C(F)(F)F	CWHUFRVAEUJCEF-UHFFFAOYSA-N	-7.76528	-1.20695
kaempferol	BRD-K12807006-001-22-9	Oc1ccc(cc1)-c1oc2cc(O)cc(O)c2c(=O)c1O	IYRMWMYZSQPJKC-UHFFFAOYSA-N	-7.76272	-0.0796354
cefoperazone	BRD-K02292852-001-06-9	CCN1CCN(C(=O)N[C@@H](C(=O)N[C@H]2[C@H]3SCC(CSc4nnnn4C)=C(N3C2=O)C(O)=O)c2ccc(O)cc2)C(=O)C1=O |c:26|	GCFBRXLSHGKWDP-XCGNWRKASA-N	-7.76225	0.372331
batimastat	BRD-K82818427-001-05-9	CNC(=O)[C@H](Cc1ccccc1)NC(=O)[C@H](CC(C)C)[C@H](CSc1cccs1)C(=O)NO	XFILPEOLDIKJHX-QYZOEREBSA-N	-7.76123	-0.00489858
K02288	BRD-K58568447-001-03-7	COc1cc(cc(OC)c1OC)-c1cc(cnc1N)-c1cccc(O)c1	CJLMANFTWLNAKC-UHFFFAOYSA-N	-7.75937	0.216375
fenobam	BRD-K41160163-001-08-9	CN1CC(=O)N=C1NC(=O)Nc1cccc(Cl)c1 |c:5|	DWPQODZAOSWNHB-UHFFFAOYSA-N	-7.75821	0.165884
varespladib	BRD-K09711437-001-04-3	CCc1c(C(=O)C(N)=O)c2c(OCC(O)=O)cccc2n1Cc1ccccc1	BHLXTPHDSZUFHR-UHFFFAOYSA-N	-7.7581	0.836884
CFTRinh-172	BRD-K72004355-001-04-9	OC(=O)c1ccc(\C=C2\SC(=S)N(C2=O)c2cccc(c2)C(F)(F)F)cc1	JIMHYXZZCWVCMI-RIYZIHGNSA-N	-7.75461	0.359681
HC-067047	BRD-K03391209-001-01-2	Cc1c(cc(-c2ccccc2)n1CCCN1CCOCC1)C(=O)Nc1cccc(c1)C(F)(F)F	NCZYSQOTAYFTNM-UHFFFAOYSA-N	-7.7538	0.615269
mesoridazine	BRD-K01827307-074-13-9	CN1CCCC[C@@H]1CCN1c2ccccc2Sc2ccc(cc12)[S@@](C)=O |a:23,&1:6|	SLVMESMUVMCQIY-AKJBCIBTSA-N	-7.75341	0.628302
cot-inhibitor-1	BRD-K98710228-001-01-6	Fc1ccc(Nc2c(cnc3c(Cl)cc(NCc4cn(CCN5CCCCCC5)nn4)cc23)C#N)cc1Cl	ZWFKJFUFYPOTKL-UHFFFAOYSA-N	-7.75302	-0.489032
TXA127	BRD-K36040345-001-02-9	CC[C@H](C)[C@H](NC(=O)[C@H](Cc1ccc(O)cc1)NC(=O)[C@@H](NC(=O)[C@H](CCCNC(N)=N)NC(=O)[C@@H](N)CC(O)=O)C(C)C)C(=O)N[C@@H](Cc1cnc[nH]1)C(=O)N1CCC[C@H]1C(O)=O	PVHLMTREZMEJCG-GDTLVBQBSA-N	-7.74935	0.757925
talaporfin	BRD-K00004965-342-01-9	CCc1c(C)c2cc3[nH]c(cc4nc([C@@H](CCC(O)=O)[C@@H]4C)c(CC(=O)N[C@@H](CC(O)=O)C(O)=O)c4nc(cc1[nH]2)c(C)c4C(O)=O)c(C)c3C=C	SIEXFRDYNDREBM-WSUYNKMOSA-N	-7.74888	-2.87047
gemigliptin	BRD-K00003182-001-01-9	N[C@H](CN1CC(F)(F)CCC1=O)CC(=O)N1CCc2c(C1)nc(nc2C(F)(F)F)C(F)(F)F	ZWPRRQZNBDYKLH-VIFPVBQESA-N	-7.74837	-1.09333
PF-06873600	BRD-K00004750-001-01-9	C[C@@]1(O)CCC[C@H]1n1c2nc(NC3CCN(CC3)S(C)(=O)=O)ncc2cc(C(F)F)c1=O	QIEKHLDZKRQLLN-FOIQADDNSA-N	-7.74198	-1.21957
AMN-082	BRD-K23335153-300-08-9	C(CNC(c1ccccc1)c1ccccc1)NC(c1ccccc1)c1ccccc1	DTZDSNQYNPNCPK-UHFFFAOYSA-N	-7.74193	0.0453301
CB-5083	BRD-K49048664-001-02-0	Cc1cc2c(cccc2n1-c1nc2CCOCc2c(NCc2ccccc2)n1)C(N)=O	RDALZZCKQFLGJP-UHFFFAOYSA-N	-7.74102	0.569899
acemetacin	BRD-K67563174-001-19-9	COc1ccc2n(C(=O)c3ccc(Cl)cc3)c(C)c(CC(=O)OCC(O)=O)c2c1	FSQKKOOTNAMONP-UHFFFAOYSA-N	-7.73844	-0.78801
BMS-309403	BRD-K87956243-001-02-9	CCc1c(c(nn1-c1ccccc1-c1cccc(OCC(O)=O)c1)-c1ccccc1)-c1ccccc1	SJRVJRYZAQYCEE-UHFFFAOYSA-N	-7.73795	-0.913038
naringin	BRD-K02953697-001-10-9	C[C@@H]1O[C@@H](O[C@@H]2[C@@H](O)[C@H](O)[C@@H](CO)O[C@H]2Oc2cc(O)c3C(=O)C[C@H](Oc3c2)c2ccc(O)cc2)[C@H](O)[C@H](O)[C@H]1O	DFPMSGMNTNDNHN-ZPHOTFPESA-N	-7.73622	0.292283
SCS	BRD-K78496197-001-05-9	Oc1ccccc1\C=N\NC(=O)c1ccccc1O	OMCYEZUIYGPHDJ-OQLLNIDSSA-N	-7.73485	1.01764
J147	BRD-K00004699-001-01-9	COc1cccc(\C=N\N(C(=O)C(F)(F)F)c2ccc(C)cc2C)c1	HYMZAYGFKNNHDN-SSDVNMTOSA-N	-7.73396	0.681564
ertapenem	BRD-A40472231-304-01-7	C[C@@H](O)[C@H]1[C@H]2[C@@H](C)C(S[C@@H]3CN[C@@H](C3)C(=O)Nc3cccc(c3)C(O)=O)=C(N2C1=O)C(O)=O |a:1,4,5,9,12,&1:3,c:27|	JUZNIMUFDBIJCM-FKTXGUMASA-N	-7.73014	0.0215229
DPCPX	BRD-K01824921-001-19-9	CCCn1c2nc([nH]c2c(=O)n(CCC)c1=O)C1CCCC1	FFBDFADSZUINTG-UHFFFAOYSA-N	-7.72837	-0.039805
go-6983	BRD-K36984403-001-03-5	COc1ccc2n(CCCN(C)C)cc(C3=C(C(=O)NC3=O)c3c[nH]c4ccccc34)c2c1 |t:15|	LLJJDLHGZUOMQP-UHFFFAOYSA-N	-7.72619	-1.52855
lumacaftor	BRD-K69236721-001-03-9	Cc1ccc(NC(=O)C2(CC2)c2ccc3OC(F)(F)Oc3c2)nc1-c1cccc(c1)C(O)=O	UFSKUSARDNFIRC-UHFFFAOYSA-N	-7.72467	0.70093
A740003	BRD-A78952587-001-03-9	COc1ccc(CC(=O)N[C@@H](N\C(Nc2cccc3ncccc23)=N\C#N)C(C)(C)C)cc1OC |&1:10,r|	PUHSRMSFDASMAE-DEOSSOPVSA-N	-7.72325	0.358824
DBeQ	BRD-K59204667-001-03-1	C(Nc1nc(NCc2ccccc2)c2ccccc2n1)c1ccccc1	QAIMUUJJAJBPCL-UHFFFAOYSA-N	-7.72145	0.462316
furamidine	BRD-K77758223-300-02-9	NC(=N)c1ccc(cc1)-c1ccc(o1)-c1ccc(cc1)C(N)=N	ZJHZBDRZEZEDGB-UHFFFAOYSA-N	-7.72084	#N/A
alpidem	BRD-K66896751-001-02-4	CCCN(CCC)C(=O)Cc1c(nc2ccc(Cl)cn12)-c1ccc(Cl)cc1	JRTIDHTUMYMPRU-UHFFFAOYSA-N	-7.71722	0.164411
praziquantel	BRD-A21858158-001-23-5	O=C(C1CCCCC1)N1C[C@H]2N(CCc3ccccc23)C(=O)C1 |&1:10,r|	FSVJFNAIGNNGKK-QGZVFWFLSA-N	-7.71702	-0.788577
TMC-353121	BRD-K66097663-001-02-9	Cc1ccc(CCCO)c(NCc2ccc3nc(NCCCN4CCOCC4)n(Cc4nc(C)ccc4O)c3c2)c1	DKORMNNYNRPTBJ-UHFFFAOYSA-N	-7.71514	0.253304
travoprost	BRD-K23976833-001-02-9	CC(C)OC(=O)CCC\C=C/C[C@H]1[C@@H](O)C[C@@H](O)[C@@H]1\C=C\[C@@H](O)COc1cccc(c1)C(F)(F)F	MKPLKVHSHYCHOC-AHTXBMBWSA-N	-7.71283	-1.1138
soraprazan	BRD-K00004585-001-01-9	COCCO[C@H]1[C@H](O)[C@H](Nc2c1ccn1c(C)c(C)nc21)c1ccccc1	PWILYDZRJORZDR-MISYRCLQSA-N	-7.71156	0.954204
montelukast	BRD-K69470111-236-10-9	CC(C)(O)c1ccccc1CC[C@@H](SCC1(CC(O)=O)CC1)c1cccc(\C=C\c2ccc3ccc(Cl)cc3n2)c1	UCHDWCPVSPXUMX-TZIWLTJVSA-N	-7.71079	-2.46351
dinaciclib	BRD-K13662825-001-04-2	CCc1cnn2c(NCc3ccc[n+]([O-])c3)cc(nc12)N1CCCC[C@H]1CCO	PIMQWRZWLQKKBJ-SFHVURJKSA-N	-7.71034	0.078192
TC-I-2014	BRD-K05262258-001-02-9	FC(F)(F)c1ccccc1-c1cc(c2[nH]c(nc2c1)C1=NOC2(C1)CCCCC2)C(F)(F)F |t:22|	VSMFCZZEKTVDHM-UHFFFAOYSA-N	-7.70962	-0.350423
EPZ-5676	BRD-K26531771-001-03-9	CC(C)N(C[C@H]1O[C@H]([C@H](O)[C@@H]1O)n1cnc2c(N)ncnc12)[C@@H]1C[C@H](CCc2nc3ccc(cc3[nH]2)C(C)(C)C)C1	LXFOLMYKSYSZQS-LURJZOHASA-N	-7.7087	0.461166
picotamide	BRD-K67277431-001-11-9	COc1ccc(cc1C(=O)NCc1cccnc1)C(=O)NCc1cccnc1	KYWCWBXGRWWINE-UHFFFAOYSA-N	-7.70394	-0.898683
PD-184352	BRD-K05104363-001-01-9	Fc1ccc(C(=O)NOCC2CC2)c(Nc2ccc(I)cc2Cl)c1F	GFMMXOIFOQCCGU-UHFFFAOYSA-N	-7.70106	0.168497
enzastaurin	BRD-K79404599-001-15-9	Cn1cc(C2=C(C(=O)NC2=O)c2cn(C3CCN(Cc4ccccn4)CC3)c3ccccc23)c2ccccc12 |t:4|	AXRCEOKUDYDWLF-UHFFFAOYSA-N	-7.70005	0.130971
APD668	BRD-K10859802-001-02-9	CC(C)OC(=O)N1CCC(CC1)Oc1ncnc2n(ncc12)-c1ccc(cc1F)S(C)(=O)=O	XTRUQJBVQBUKSQ-UHFFFAOYSA-N	-7.69977	-0.247292
AZD8797	BRD-K03336321-001-02-9	CC(C)C[C@H](CO)Nc1nc(S[C@@H](C)c2ccccc2)nc2nc(N)sc12	ZMQSLMZOWVGBSM-GXTWGEPZSA-N	-7.69667	-0.260309
homidium	BRD-K28354016-001-12-9	CC[n+]1c(-c2ccccc2)c2cc(N)ccc2c2ccc(N)cc12	QTANTQQOYSUMLC-UHFFFAOYSA-O	-7.69257	-1.06447
ceftaroline-fosamil	BRD-K37252028-349-01-8	CCO\N=C(\C(=O)N[C@H]1[C@H]2SCC(Sc3nc(cs3)-c3cc[n+](C)cc3)=C(N2C1=O)C(O)=O)c1nc(=NP(O)(O)=O)s[nH]1 |c:27|	ZCCUWMICIWSJIX-XHNDKCDBSA-O	-7.69232	-0.584078
AGI-6780	BRD-K04691817-001-03-9	FC(F)(F)c1cccc(NC(=O)Nc2cc(ccc2-c2ccsc2)S(=O)(=O)NC2CC2)c1	CCAWRGNYALGPQH-UHFFFAOYSA-N	-7.69086	0.320959
BT-11	BRD-K00003444-001-01-9	O=C(N1CCN(CC1)C(=O)c1cccc(n1)-c1nc2ccccc2[nH]1)c1cccc(n1)-c1nc2ccccc2[nH]1	MVHWZNBAQIGPOQ-UHFFFAOYSA-N	-7.68881	-0.243005
sirtinol	BRD-A23747351-001-08-9	C[C@@H](NC(=O)c1ccccc1\N=C\c1c(O)ccc2ccccc12)c1ccccc1 |&1:1,r|	UXJFDYIHRJGPFS-OVKKOYPGSA-N	-7.68745	0.727016
nibentan	BRD-A85876464-003-02-9	CCN(CC)CCCC[C@@H](NC(=O)c1ccc(cc1)[N+]([O-])=O)c1ccccc1 |&1:9,r|	YRFYIORBFFGPPZ-OAQYLSRUSA-N	-7.68711	0.357964
licogliflozin	BRD-K00003504-001-01-9	CCc1ccc(cc1Cc1ccc2OCCOc2c1)[C@@H]1O[C@H](CO)[C@@H](O)[C@H](O)[C@H]1O	XFJAMQQAAMJFGB-ZQGJOIPISA-N	-7.68689	0.476999
SAR131675	BRD-K38904395-001-03-9	CCn1c(N)c(C(=O)NC)c(=O)c2ccc(nc12)C#C[C@@](C)(O)COC	PFMPOBVAYMTUOX-GOSISDBHSA-N	-7.68667	0.220938
PF-562271	BRD-K99545815-001-07-9	CN(c1ncccc1CNc1nc(Nc2ccc3NC(=O)Cc3c2)ncc1C(F)(F)F)S(C)(=O)=O	MZDKLVOWGIOKTN-UHFFFAOYSA-N	-7.68386	0.130118
lomefloxacin	BRD-K01825701-003-03-9	CCn1cc(C(O)=O)c(=O)c2cc(F)c(N3CCN[C@@H](C)C3)c(F)c12 |&1:19|	ZEKZLJVOYLTDKK-VIFPVBQESA-N	-7.68104	1.59672
entasobulin	BRD-K00004610-001-01-9	Clc1ccc(Cn2cc(C(=O)C(=O)Nc3ccc4ncccc4c3)c3ccccc23)cc1	LJIUXAHLYIPHOK-UHFFFAOYSA-N	-7.6807	0.26886
BAY1125976	BRD-K00003357-001-01-9	NC(=O)c1ccc2nc(c(-c3ccccc3)n2n1)-c1ccc(cc1)C1(N)CCC1	JBGYKRAZYDNCNV-UHFFFAOYSA-N	-7.6785	-0.28598
SIS3	BRD-K38905597-003-02-9	COc1cc2CCN(Cc2cc1OC)C(=O)\C=C\c1c(-c2ccccc2)n(C)c2ncccc12	IJYPHMXWKKKHGT-VAWYXSNFSA-N	-7.67779	0.668526
afatinib	BRD-K66175015-001-13-2	CN(C)C\C=C\C(=O)Nc1cc2c(Nc3ccc(F)c(Cl)c3)ncnc2cc1O[C@H]1CCOC1	ULXXDDBFHOBEHA-CWDCEQMOSA-N	-7.67646	0.770643
semagacestat	BRD-K65592642-001-05-9	CC(C)[C@H](O)C(=O)N[C@@H](C)C(=O)N[C@H]1c2ccccc2CCN(C)C1=O	PKXWXXPNHIWQHW-RCBQFDQVSA-N	-7.67623	0.104761
piretanide	BRD-K87990216-001-10-2	NS(=O)(=O)c1cc(cc(N2CCCC2)c1Oc1ccccc1)C(O)=O	UJEWTUDSLQGTOA-UHFFFAOYSA-N	-7.675	1.65458
deracoxib	BRD-K68558722-001-05-9	COc1ccc(cc1F)-c1cc(nn1-c1ccc(cc1)S(N)(=O)=O)C(F)F	WAZQAZKAZLXFMK-UHFFFAOYSA-N	-7.67482	0.393265
LUF-5834	BRD-K67079690-001-02-9	Nc1nc(SCc2ncc[nH]2)c(C#N)c(-c2ccc(O)cc2)c1C#N	OFHKDLYFKPBXER-UHFFFAOYSA-N	-7.67418	1.19767
defactinib	BRD-K43578482-001-04-9	CNC(=O)c1ccc(Nc2ncc(c(NCc3nccnc3N(C)S(C)(=O)=O)n2)C(F)(F)F)cc1	FWLMVFUGMHIOAA-UHFFFAOYSA-N	-7.67169	0.552716
ioversol	BRD-A65818372-001-06-9	OCCN(C(=O)CO)c1c(I)c(C(=O)NC[C@@H](O)CO)c(I)c(C(=O)NC[C@@H](O)CO)c1I |&1:16,&2:27,r|	AMDBBAQNWSUWGN-RKDXNWHRSA-N	-7.67022	0.652751
dipyridamole	BRD-K86301799-001-40-9	OCCN(CCO)c1nc(N2CCCCC2)c2nc(nc(N3CCCCC3)c2n1)N(CCO)CCO	IZEKFCXSFNUWAM-UHFFFAOYSA-N	-7.66918	0.428156
olopatadine	BRD-K67637637-003-12-6	CN(C)CC\C=C1\c2ccccc2COc2ccc(CC(O)=O)cc12	JBIMVDZLSHOPLA-LSCVHKIXSA-N	-7.66395	0.992258
pyronaridine	BRD-K73132780-411-01-3	COc1ccc2nc3cc(Cl)ccc3c(Nc3cc(CN4CCCC4)c(O)c(CN4CCCC4)c3)c2n1	DJUFPMUQJKWIJB-UHFFFAOYSA-N	-7.66227	0.496996
CV-1808	BRD-K49197823-001-10-9	Nc1nc(Nc2ccccc2)nc2n(cnc12)[C@@H]1O[C@H](CO)[C@@H](O)[C@H]1O	SCNILGOVBBRMBK-SDBHATRESA-N	-7.66081	1.6762
trametinib	BRD-K12343256-001-18-8	CC(=O)Nc1cccc(c1)-n1c2c(C)c(=O)n(C)c(Nc3ccc(I)cc3F)c2c(=O)n(C2CC2)c1=O	LIRYPHYGHXZJBZ-UHFFFAOYSA-N	-7.66057	1.63071
NLG919	BRD-A62133859-001-04-5	O[C@@H](C[C@H]1c2ccccc2-c2cncn12)C1CCCCC1 |&1:1,&2:3,r|	YTRRAUACYORZLX-WMZOPIPTSA-N	-7.66034	1.57979
phloretin	BRD-K15563106-001-18-0	Oc1ccc(CCC(=O)c2c(O)cc(O)cc2O)cc1	VGEREEWJJVICBM-UHFFFAOYSA-N	-7.66011	0.922855
NT157	BRD-K54098378-001-02-4	Oc1cc(CNC(=S)\C=C\c2cc(O)c(O)c(Br)c2)cc(O)c1O	NIPUPOUEGOSAAO-OWOJBTEDSA-N	-7.65984	-0.684338
BIO-1211	BRD-K03399463-001-01-6	CC(C)C[C@H](NC(=O)Cc1ccc(NC(=O)Nc2ccccc2C)cc1)C(=O)N[C@@H](CC(O)=O)C(=O)N[C@@H](C(C)C)C(=O)N1CCC[C@H]1C(O)=O	NVVGCQABIHSJSQ-KFZSMJGVSA-N	-7.65881	1.99331
higenamine	BRD-A55204514-003-01-2	Oc1ccc(C[C@H]2NCCc3cc(O)c(O)cc23)cc1 |&1:6|	WZRCQWQRFZITDX-CQSZACIVSA-N	-7.6588	-0.357145
bendroflumethiazide	BRD-A80017228-001-27-3	NS(=O)(=O)c1cc2c(N[C@@H](Cc3ccccc3)NS2(=O)=O)cc1C(F)(F)F |&1:9,r|	HDWIHXWEUNVBIY-CQSZACIVSA-N	-7.658	-0.103402
ADX-47273	BRD-K56543881-001-03-9	Fc1ccc(cc1)C(=O)N1CCC[C@@H](C1)c1nc(no1)-c1ccc(F)cc1	VXQCCZHCFBHTTD-HNNXBMFYSA-N	-7.65642	0.776015
tavilermide	BRD-K00003254-001-01-9	NCCCC[C@@H]1NC(=O)[C@H](CCC(O)=O)NC(=O)c2cc(ccc2OCC[C@H](NC1=O)C(=O)NCC(O)=O)[N+]([O-])=O	DVJXNXPFYJIACK-ULQDDVLXSA-N	-7.65562	0.0225495
donitriptan	BRD-K31092604-003-03-5	NCCc1c[nH]c2ccc(OCC(=O)N3CCN(CC3)c3ccc(cc3)C#N)cc12	SOHCKWZVTCTQBG-UHFFFAOYSA-N	-7.65561	-0.378524
monastrol	BRD-A78377521-001-05-5	CCOC(=O)C1=C(C)NC(=S)N[C@@H]1c1cccc(O)c1 |r,c:5|	LOBCDGHHHHGHFA-GFCCVEGCSA-N	-7.65534	-0.595691
phthalylsulfathiazole	BRD-K64659768-001-13-6	OC(=O)c1ccccc1C(=O)Nc1ccc(cc1)S(=O)(=O)Nc1nccs1	PBMSWVPMRUJMPE-UHFFFAOYSA-N	-7.65344	-0.866861
AMG900	BRD-K21728777-001-03-9	Cc1csc(c1)-c1nnc(Nc2ccc(Oc3ncccc3-c3ccnc(N)n3)cc2)c2ccccc12	IVUGFMLRJOCGAS-UHFFFAOYSA-N	-7.65255	-0.808453
cyclic-AMP	BRD-A41840684-001-01-8	Nc1ncnc2n(cnc12)[C@H]1O[C@H]2CO[P@](O)(=O)O[C@@H]2[C@@H]1O |&1:10,&2:12,&3:15,&4:19,&5:20,r|	IVOMOUWHDPKRLL-DEGSGYPDSA-N	-7.65103	-0.244804
palomid-529	BRD-A50998626-001-03-9	COc1ccc(COc2cc3oc(=O)c4cc(ccc4c3cc2OC)[C@@H](C)O)cc1 |&1:25,r|	YEAHTLOYHVWAKW-CQSZACIVSA-N	-7.65095	-0.901776
GSK2636771	BRD-K49215523-001-05-9	Cc1nc2c(cc(cc2n1Cc1cccc(c1C)C(F)(F)F)N1CCOCC1)C(O)=O	XTKLTGBKIDQGQL-UHFFFAOYSA-N	-7.6509	-1.65925
indeglitazar	BRD-K00003177-001-01-9	COc1ccc(cc1)S(=O)(=O)n1cc(CCC(O)=O)c2cc(OC)ccc12	YMPALHOKRBVHOJ-UHFFFAOYSA-N	-7.6491	-0.525537
RGX-104	BRD-K00004597-001-01-9	C[C@H](CCOc1cccc(CC(O)=O)c1)N(CC(c1ccccc1)c1ccccc1)Cc1cccc(c1Cl)C(F)(F)F	ZLJZDYOBXVOTSA-XMMPIXPASA-N	-7.64734	-0.180607
SIB-1757	BRD-K98157055-001-11-9	C=C1NC(=NNc2ccccc2)C(=O)C=C1 |c:15|	UOJMXHLMOUOGPY-UHFFFAOYSA-N	-7.64503	-0.548658
GDC-0941	BRD-K52911425-001-01-5	CS(=O)(=O)N1CCN(Cc2cc3nc(nc(N4CCOCC4)c3s2)-c2cccc3n[nH]cc23)CC1	LHNIIDJUOCFXAP-UHFFFAOYSA-N	-7.64456	0.991116
LY223982	BRD-K35367061-001-01-1	COc1ccc(\C=C\CCCCOc2ccc(cc2CCC(O)=O)C(=O)c2cccc(c2)C(O)=O)cc1	SYZSSLLFRVDRHL-QPJJXVBHSA-N	-7.64418	0.092038
GSK2194069	BRD-K95123482-001-02-9	O=C(C1CC1)N1CC[C@@H](Cc2n[nH]c(=O)n2-c2ccc(cc2)-c2ccc3occc3c2)C1	AQTPWCUIYUOEMG-INIZCTEOSA-N	-7.64399	0.407097
imirestat	BRD-K00003208-001-01-9	Fc1ccc2-c3ccc(F)cc3C3(NC(=O)NC3=O)c2c1	QCCHBHSAIQIQGO-UHFFFAOYSA-N	-7.64267	0.10085
lometrexol	BRD-K66036108-001-01-9	Nc1nc(=O)c2C[C@@H](CCc3ccc(cc3)C(=O)N[C@@H](CCC(O)=O)C(O)=O)CNc2[nH]1	ZUQBAQVRAURMCL-DOMZBBRYSA-N	-7.64226	0.872638
GW-803430	BRD-K65576800-001-01-6	COc1cc(ccc1OCCN1CCCC1)-n1cnc2cc(sc2c1=O)-c1ccc(Cl)cc1	MWULMTACIBZPGN-UHFFFAOYSA-N	-7.64022	0.219809
fidarestat	BRD-A63752151-001-01-2	NC(=O)[C@H]1C[C@]2(NC(=O)NC2=O)c2cc(F)ccc2O1 |&1:3,&2:5,r|	WAAPEIZFCHNLKK-PELKAZGASA-N	-7.63922	-0.894163
PSB-11	BRD-K10177585-003-04-9	CC[C@@H]1CN2C(=N1)c1nc([nH]c1N(C)C2=O)-c1ccccc1 |c:5|	RGDHRCXUMURWBJ-LLVKDONJSA-N	-7.63827	0.938146
resveratrol	BRD-K80738081-001-46-8	Oc1ccc(\C=C\c2cc(O)cc(O)c2)cc1	LUKBXSAWLPMMSZ-OWOJBTEDSA-N	-7.63674	-0.671401
DS2-(806622)	BRD-K09619578-001-03-9	Clc1ccc(cc1)C(=O)Nc1c(nc2ccccn12)-c1cccs1	AZKMWHRDICVYEI-UHFFFAOYSA-N	-7.63653	0.502385
luliconazole	BRD-K71058253-001-02-9	Clc1ccc([C@@H]2CS\C(S2)=C(\C#N)n2ccnc2)c(Cl)c1	YTAOBBFIOAEMLL-REQDGWNSSA-N	-7.63505	0.734281
fenoterol	BRD-K00003668-004-01-9	C[C@@H](Cc1ccc(O)cc1)NC[C@@H](O)c1cc(O)cc(O)c1 |&1:1,12,r|	LSLYOANBFKQKPT-APPDUMDISA-N	-7.63493	1.35412
biapenem	BRD-A80321291-001-06-5	C[C@@H](O)[C@@H]1[C@H]2[C@@H](C)C(SC3Cn4cnc[n+]4C3)=C(N2C1=O)C(O)=O |a:1,3,4,5,&1:9,c:18|	MRMBZHPJVKCOMA-YJFSRANCSA-O	-7.63393	-1.01022
ractopamine	BRD-K01825837-003-02-9	C[C@@H](CCc1ccc(O)cc1)NC[C@@H](O)c1ccc(O)cc1 |&1:1,&2:13,r|	YJQZYXCXBBCEAQ-SCLBCKFNSA-N	-7.63389	1.46823
terguride	BRD-A89207210-001-01-6	CCN(CC)C(=O)N[C@H]1C[C@H]2[C@@H](Cc3c[nH]c4cccc2c34)N(C)C1 |a:8,&1:10,&2:11|	JOAHPSVPXZTVEP-YXJHDRRASA-N	-7.6307	-0.368207
TA-01	BRD-K79856806-001-01-0	Fc1ccc(cc1)-c1[nH]c(nc1-c1ccncc1)-c1c(F)cccc1F	TWPJJJZCYVFUOA-UHFFFAOYSA-N	-7.63027	-0.235103
SJ-733	BRD-K34798115-001-02-9	Fc1ccc(NC(=O)[C@@H]2[C@H](N(CC(F)(F)F)C(=O)c3ccccc23)c2cccnc2)cc1C#N	VKCPFWKTFZAOTO-LEWJYISDSA-N	-7.62908	-0.476153
BQU57	BRD-A40257118-001-02-0	Cc1nn(C)c2OC(=N)C(C#N)[C@@H](c12)c1ccc(cc1)C(F)(F)F |&1:12,r|	QFUFJOJDXRWBNA-YUZLPWPTSA-N	-7.62803	-0.960902
bisantrene	BRD-K00003395-001-01-9	C1CN=C(N\N=C\c2c3ccccc3c(\C=N\NC3=NCCN3)c3ccccc23)N1 |t:2,19|	NJSMWLQOCQIOPE-OCHFTUDZSA-N	-7.62745	-0.0250133
BYK-204165	BRD-K61665160-001-03-9	Cn1cccc1\C=C1/C(=O)NC(=O)c2ccccc12	BTYSIDSTHDDAJW-LCYFTJDESA-N	-7.62704	0.514132
riboflavin	BRD-K92760278-001-09-9	Cc1cc2nc3c(nc(=O)[nH]c3=O)n(C[C@H](O)[C@H](O)[C@H](O)CO)c2cc1C	AUNGANRZJHBGPY-SCRDCRAPSA-N	-7.62507	-0.76936
zofenopril-calcium	BRD-K46654563-238-02-9	C[C@H](CSC(=O)c1ccccc1)C(=O)N1C[C@H](C[C@H]1C(O)=O)Sc1ccccc1	IAIDUHCBNLFXEF-MNEFBYGVSA-N	-7.62464	0.711747
CPA-inhibitor	BRD-A69126730-001-01-3	ON(C[C@@H](Cc1ccccc1)C(O)=O)C(=O)Cc1ccccc1 |&1:3,r|	PONANXDRJJIGPG-MRXNPFEDSA-N	-7.62427	1.01948
JD-5037	BRD-K00003271-001-01-9	CC(C)[C@H](\N=C(\NS(=O)(=O)c1ccc(Cl)cc1)N1C[C@@H](C(=N1)c1ccc(Cl)cc1)c1ccccc1)C(N)=O |c:21|	GTCSIQFTNPTSLO-RPWUZVMVSA-N	-7.62274	-0.199816
balaglitazone	BRD-A00147595-001-02-9	Cn1c(COc2ccc(C[C@H]3SC(=O)NC3=O)cc2)nc2ccccc2c1=O |r|	IETKPTYAGKZLKY-MRXNPFEDSA-N	-7.62157	0.131728
darunavir	BRD-K84986517-001-02-9	CC(C)CN(C[C@@H](O)[C@H](Cc1ccccc1)NC(=O)O[C@H]1CO[C@H]2OCC[C@@H]12)S(=O)(=O)c1ccc(N)cc1	CJBJHOAVZSMMDJ-HEXNFIEUSA-N	-7.62025	-0.192123
darapladib	BRD-K19085898-001-02-9	CCN(CC)CCN(Cc1ccc(cc1)-c1ccc(cc1)C(F)(F)F)C(=O)Cn1c2CCCc2c(=O)nc1SCc1ccc(F)cc1	WDPFJWLDPVQCAJ-UHFFFAOYSA-N	-7.6197	-0.403759
BFH772	BRD-K00003368-001-01-9	OCc1cc(Oc2ccc3c(cccc3c2)C(=O)Nc2cccc(c2)C(F)(F)F)ncn1	JNLSTLQFDDAULK-UHFFFAOYSA-N	-7.61867	-0.506045
benperidol	BRD-K79425933-001-11-9	Fc1ccc(cc1)C(=O)CCCN1CCC(CC1)n1c2ccccc2[nH]c1=O	FEBOTPHFXYHVPL-UHFFFAOYSA-N	-7.61857	-1.37436
SCP-1	BRD-K20548681-001-02-9	Oc1ccc(NC(=O)CN2C(=O)c3ccccc3S2(=O)=O)cc1	PUPNJSIFIXXJCH-UHFFFAOYSA-N	-7.61816	-0.309347
rilapladib	BRD-K00004676-001-01-9	COCCN1CCC(CC1)N(Cc1ccc(cc1)-c1ccc(cc1)C(F)(F)F)C(=O)Cn1c(SCc2cccc(F)c2F)cc(=O)c2ccccc12	NNBGCSGCRSCFEA-UHFFFAOYSA-N	-7.6153	-0.0905061
LY2979165	BRD-K68220839-413-02-8	C[C@H](N)C(=O)N[C@]1(C[C@@H](Sc2nnc[nH]2)[C@H]2[C@@H]([C@@H]12)C(O)=O)C(O)=O	BBGHHIUQOKQCBW-LDZWZCGGSA-N	-7.61457	-0.862084
iguratimod	BRD-K15426076-001-02-9	CS(=O)(=O)Nc1cc2occ(NC=O)c(=O)c2cc1Oc1ccccc1	ANMATWQYLIFGOK-UHFFFAOYSA-N	-7.61437	-0.649841
nifekalant	BRD-K32311154-001-01-0	Cn1c(NCCN(CCO)CCCc2ccc(cc2)[N+]([O-])=O)cc(=O)n(C)c1=O	OEBPANQZQGQPHF-UHFFFAOYSA-N	-7.61422	0.490595
rebamipide	BRD-A15909516-001-09-9	OC(=O)[C@@H](Cc1cc(=O)[nH]c2ccccc12)NC(=O)c1ccc(Cl)cc1 |&1:3,r|	ALLWOAVDORUJLA-MRXNPFEDSA-N	-7.61368	0.134454
oleuropein	BRD-A00842753-001-01-9	COC(=O)C1=CO[C@@H](O[C@H]2O[C@@H](CO)[C@@H](O)[C@@H](O)[C@@H]2O)\C(=C/C)[C@@H]1CC(=O)OCCc1ccc(O)c(O)c1 |&1:7,&2:9,&3:11,&4:14,&5:16,&6:18,&7:23,r,t:4|	RFWGABANNQMHMZ-JIBQERFGSA-N	-7.6116	-0.502518
minoxidil	BRD-K06902185-001-22-7	Nc1cc(nc(N)[n+]1[O-])N1CCCCC1	ZFMITUMMTDLWHR-UHFFFAOYSA-N	-7.6099	1.30042
PF-06273340	BRD-K00004638-001-01-9	CC(C)(CO)n1cc(C(=O)c2cncc(NC(=O)Cc3ccc(Cl)cn3)c2)c2cnc(N)nc12	BPIWZDNVMQQBQX-UHFFFAOYSA-N	-7.6079	-0.202904
KAF-156	BRD-K00004578-001-01-9	CC1(C)N(CCn2c(Nc3ccc(F)cc3)c(nc12)-c1ccc(F)cc1)C(=O)CN	BUPRVECGWBHCQV-UHFFFAOYSA-N	-7.6072	0.708789
AZ20	BRD-K42436189-001-01-2	C[C@@H]1COCCN1c1cc(nc(n1)-c1cccc2[nH]ccc12)C1(CC1)S(C)(=O)=O	SCGCBAAYLFTIJU-CQSZACIVSA-N	-7.60598	1.09029
CGP-53353	BRD-K32292990-001-03-6	Fc1ccc(Nc2cc3C(=O)NC(=O)c3cc2Nc2ccc(F)cc2)cc1	RONQPWQYDRPRGG-UHFFFAOYSA-N	-7.60594	0.0631195
ONX-0914	BRD-K00003557-001-01-9	COc1ccc(C[C@H](NC(=O)[C@H](C)NC(=O)CN2CCOCC2)C(=O)N[C@@H](Cc2ccccc2)C(=O)[C@@]2(C)CO2)cc1	WQAVPPWWLLVGFK-VTNASVEKSA-N	-7.60584	0.279869
TCS-PIM-1-1	BRD-K08902330-001-02-9	Oc1ccc(Br)cc1-c1cc(-c2ccccc2)c(C#N)c(=O)[nH]1	SVSYJTYGPLVUOZ-UHFFFAOYSA-N	-7.60418	-0.924277
cobicistat	BRD-K51040301-001-03-9	CC(C)c1nc(CN(C)C(=O)N[C@@H](CCN2CCOCC2)C(=O)N[C@H](CC[C@H](Cc2ccccc2)NC(=O)OCc2cncs2)Cc2ccccc2)cs1	ZCIGNRJZKPOIKD-CQXVEOKZSA-N	-7.60194	-0.0732416
BAZ2-ICR	BRD-K66830666-001-02-7	Cn1cc(CCn2cnc(-c3cnn(C)c3)c2-c2ccc(cc2)C#N)cn1	RRZVGDGTWNQAPW-UHFFFAOYSA-N	-7.60192	0.291116
pavinetant	BRD-K00003170-001-01-9	CC[C@H](NC(=O)c1c(NS(C)(=O)=O)c(nc2ccccc12)-c1ccccc1)c1ccccc1	QYTBBBAHNIWFOD-NRFANRHFSA-N	-7.60185	-0.25279
ML298	BRD-K24600306-003-02-9	Fc1cccc(c1)N1CNC(=O)C11CCN(CCNC(=O)c2ccc(F)c(F)c2)CC1	XAPVAKKLQGLNOY-UHFFFAOYSA-N	-7.60154	0.0906405
PIK-294	BRD-K50631926-001-03-9	Cc1ccccc1-n1c(Cn2nc(-c3cccc(O)c3)c3c(N)ncnc23)nc2cccc(C)c2c1=O	WFSLJOPRIJSOJR-UHFFFAOYSA-N	-7.6005	0.662111
sorbinil	BRD-A89164055-001-04-9	Fc1ccc2OCC[C@]3(NC(=O)NC3=O)c2c1 |&1:8,r|	LXANPKRCLVQAOG-NSHDSACASA-N	-7.59923	0.676793
3'-fluorobenzylspiperone	BRD-K45662124-050-03-9	Fc1ccc(cc1)C(=O)CCCN1CCC2(CC1)N(CN(Cc1cccc(F)c1)C2=O)c1ccccc1	DXZKTRNEOISOCA-UHFFFAOYSA-N	-7.59888	0.960621
E-64	BRD-K00004314-001-01-9	CC(C)C[C@H](NC(=O)[C@H]1O[C@@H]1C(O)=O)C(=O)NCCCCNC(N)=N	LTLYEAJONXGNFG-DCAQKATOSA-N	-7.59876	1.25981
GDC-0879	BRD-K67578145-001-12-1	OCCn1cc(c(n1)-c1ccncc1)-c1ccc2\C(CCc2c1)=N\O	DEZZLWQELQORIU-RELWKKBWSA-N	-7.59807	-0.302014
DQP-1105	BRD-A67976398-001-02-9	Cc1ccc2[nH]c(=O)c(C3=NN([C@@H](C3)c3ccc(Br)cc3)C(=O)CCC(O)=O)c(-c3ccccc3)c2c1 |&1:12,r,t:9|	MVYNQMRZRULRIE-DEOSSOPVSA-N	-7.59687	-0.790479
iberdomide	BRD-K00003408-001-01-9	O=C1N(Cc2c1cccc2OCc1ccc(CN2CCOCC2)cc1)[C@H]1CCC(=O)NC1=O	IXZOHGPZAQLIBH-NRFANRHFSA-N	-7.59326	1.23207
KI-16425	BRD-A25569250-001-03-3	C[C@@H](OC(=O)Nc1c(C)noc1-c1ccc(CSCCC(O)=O)cc1)c1ccccc1Cl |&1:1,r|	LLIFMNUXGDHTRO-OAHLLOKOSA-N	-7.5925	0.0692089
orotic-acid	BRD-K32572029-001-05-1	OC(=O)c1cc(=O)[nH]c(=O)[nH]1	PXQPEWDEAKTCGB-UHFFFAOYSA-N	-7.5921	-0.782858
ME0328	BRD-A63444178-001-01-5	C[C@@H](NC(=O)CCc1nc(=O)c2ccccc2[nH]1)c1ccccc1 |&1:1,r|	QIHBWVVVRYYYRO-CYBMUJFWSA-N	-7.59139	-0.239638
JNJ-7706621	BRD-K11636097-001-04-9	Nc1nc(Nc2ccc(cc2)S(N)(=O)=O)nn1C(=O)c1c(F)cccc1F	KDKUVYLMPJIGKA-UHFFFAOYSA-N	-7.59066	0.724225
foropafant	BRD-K57774929-001-01-3	CC(C)c1cc(C(C)C)c(-c2csc(n2)N(CCN(C)C)Cc2cccnc2)c(c1)C(C)C	VVBFISAUNSXQGZ-UHFFFAOYSA-N	-7.58855	0.369057
ETP-45658	BRD-K15858023-001-02-9	Cn1ncc2c(nc(nc12)-c1cccc(O)c1)N1CCOCC1	BJVRNXSHJLDZJR-UHFFFAOYSA-N	-7.5875	-0.667064
rac-BHFF	BRD-A11069678-001-02-9	CC(C)(C)c1cc2c(OC(=O)[C@@]2(O)C(F)(F)F)c(c1)C(C)(C)C |&1:11,r|	RVNOANDLZIIFHB-MRXNPFEDSA-N	-7.58749	-0.0884903
gemifloxacin	BRD-A40787240-066-04-6	CO\N=C1/CN(C[C@@H]1CN)c1nc2n(cc(C(O)=O)c(=O)c2cc1F)C1CC1 |&1:7|	ZRCVYEYHRGVLOC-NOTZLVJDSA-N	-7.5874	0.80414
basic-fuchsin	BRD-K26362911-003-01-1	CC1=CC(C=CC1=N)=C(c1ccc(N)cc1)c1ccc(N)cc1 |c:4,t:1|	YDCMWLQSPFTWCS-UHFFFAOYSA-N	-7.58577	0.0505446
apyramide	BRD-K00004738-001-01-9	COc1ccc2n(C(=O)c3ccc(Cl)cc3)c(C)c(CC(=O)Oc3ccc(NC(C)=O)cc3)c2c1	KWUFTKVMXUYTBF-UHFFFAOYSA-N	-7.58546	-1.01564
NNC-63-0532	BRD-K72904818-001-03-9	COC(=O)CN1CN(c2ccccc2)C2(CCN(Cc3cccc4ccccc34)CC2)C1=O	AQMPIDSGLFVVPL-UHFFFAOYSA-N	-7.58532	0.939818
BAY-61-3606	BRD-K53281329-300-01-5	COc1ccc(cc1OC)-c1cc2nccn2c(Nc2ncccc2C(N)=O)n1	JWQOJVOKBAAAAR-UHFFFAOYSA-N	-7.58437	0.864732
YM-155	BRD-K76703230-004-09-9	COCCn1c(C)[n+](Cc2cnccn2)c2c1C(=O)c1ccccc1C2=O	OTSOOHRUMBRSHZ-UHFFFAOYSA-N	-7.58435	-0.874219
sparfloxacin	BRD-K07612980-001-08-9	C[C@H]1CN(C[C@@H](C)N1)c1c(F)c(N)c2c(c1F)n(cc(C(O)=O)c2=O)C1CC1	DZZWHBIBMUVIIW-DTORHVGOSA-N	-7.58193	0.680545
ML786	BRD-K52644305-300-02-9	CC(C)(N)c1cc(cc(c1)C(F)(F)F)C(=O)N[C@@H]1CCc2ccc(Oc3ccnc4NC(=O)CCc34)cc2C1	GXEGTVQATHKFDH-OAQYLSRUSA-N	-7.58185	1.03474
ioxaglic-acid	BRD-K79124250-001-09-9	CNC(=O)c1c(I)c(N(C)C(C)=O)c(I)c(C(=O)NCC(=O)Nc2c(I)c(C(O)=O)c(I)c(C(=O)NCCO)c2I)c1I	TYYBFXNZMFNZJT-UHFFFAOYSA-N	-7.58088	1.17126
TEPP-46	BRD-K01826017-001-02-9	Cn1c2cc(sc2c2cnn(Cc3cccc(N)c3)c(=O)c12)[S@@](C)=O |r|	ZWKJWVSEDISQIS-RUZDIDTESA-N	-7.57998	0.730774
TIC10	BRD-K19939891-001-06-9	Cc1ccccc1CN1C2=NCCN2C(=O)C2=C1CCN(Cc1ccccc1)C2 |c:18,t:10|	RSAQARAFWMUYLL-UHFFFAOYSA-N	-7.5798	0.664091
PIK-293	BRD-K30977212-001-03-6	Cc1ccccc1-n1c(Cn2ncc3c(N)ncnc23)nc2cccc(C)c2c1=O	KQDBVHKNIYROHU-UHFFFAOYSA-N	-7.57867	0.845319
istradefylline	BRD-K87774949-001-07-0	CCn1c2nc(\C=C\c3ccc(OC)c(OC)c3)n(C)c2c(=O)n(CC)c1=O	IQVRBWUUXZMOPW-PKNBQFBNSA-N	-7.57798	-0.276719
celiprolol	BRD-A95602221-003-03-9	CCN(CC)C(=O)Nc1ccc(OC[C@@H](O)CNC(C)(C)C)c(c1)C(C)=O |&1:14|	JOATXPAWOHTVSZ-INIZCTEOSA-N	-7.57795	-0.472751
radotinib	BRD-K00004716-001-01-9	Cc1cn(cn1)-c1cc(NC(=O)c2ccc(C)c(Nc3nccc(n3)-c3cnccn3)c2)cc(c1)C(F)(F)F	DUPWHXBITIZIKZ-UHFFFAOYSA-N	-7.57448	0.267354
CCT018159	BRD-K65503129-001-06-3	CCc1cc(-c2n[nH]c(C)c2-c2ccc3OCCOc3c2)c(O)cc1O	OWPMENVYXDJDOW-UHFFFAOYSA-N	-7.57312	0.0585695
C188-9	BRD-K00003114-001-01-9	COc1ccc(cc1)S(=O)(=O)Nc1cc(c(O)c2ccccc12)-c1c(O)ccc2ccccc12	QDCJDYWGYVPBDO-UHFFFAOYSA-N	-7.57279	0.0267
oxcarbazepine	BRD-K04196797-001-25-1	NC(=O)N1c2ccccc2CC(=O)c2ccccc12	CTRLABGOLIVAIY-UHFFFAOYSA-N	-7.57242	0.349882
aminopterin	BRD-K87544030-001-02-8	Nc1nc(N)c2nc(CNc3ccc(cc3)C(=O)N[C@@H](CCC(O)=O)C(O)=O)cnc2n1	TVZGACDUOSZQKY-LBPRGKRZSA-N	-7.57175	1.06277
neohesperidin	BRD-K00003712-001-01-9	[H][C@@]1(O[C@@H]2[C@@H](O)[C@H](O)[C@@H](CO)O[C@H]2Oc2cc(O)c3C(=O)C[C@H](Oc3c2)c2ccc(OC)c(O)c2)O[C@@H](C)[C@H](O)[C@@H](O)[C@H]1O	ARGKVCXINMKCAZ-UZRWAPQLSA-N	-7.5694	-0.36184
SEN-1269	BRD-K70614402-001-02-9	CN(C)c1cccc(Oc2cnc(Nc3cccc(O)c3)nc2)c1	MFPAAKZZUIRMKR-UHFFFAOYSA-N	-7.56914	-0.0223395
frovatriptan	BRD-K08255599-365-01-1	CN[C@@H]1CCc2[nH]c3ccc(cc3c2C1)C(N)=O	XPSQPHWEGNHMSK-SECBINFHSA-N	-7.56901	1.07314
PI3Kd-IN-2	BRD-K00004592-001-01-9	COc1ncc(cc1NS(C)(=O)=O)-c1nc(nc2c(CN3CCC(CC3)C(C)(C)O)cc(F)cc12)N1CCOCC1	NVWKNQGHVMMAJW-UHFFFAOYSA-N	-7.56852	-0.46549
GSK2578215A	BRD-K30185465-001-04-9	Fc1cc(ccn1)-c1ccc(OCc2ccccc2)c(c1)C(=O)Nc1cccnc1	WCIGMFCFPXZRMQ-UHFFFAOYSA-N	-7.5675	-0.100795
L-365260	BRD-K34277641-001-02-9	CN1c2ccccc2C(=N[C@@H](NC(=O)Nc2cccc(C)c2)C1=O)c1ccccc1 |c:9|	KDFQABSFVYLGPM-QFIPXVFZSA-N	-7.56669	-0.274068
voreloxin	BRD-K23677682-003-04-9	CN[C@H]1CN(C[C@@H]1OC)c1ccc2c(n1)n(cc(C(O)=O)c2=O)-c1nccs1	XZAFZXJXZHRNAQ-STQMWFEESA-N	-7.56638	0.73107
beclabuvir	BRD-K00003128-001-01-9	COc1ccc2-c3c(C4CCCCC4)c4ccc(cc4n3C[C@]3(C[C@H]3c2c1)C(=O)N1[C@H]2CC[C@@H]1CN(C)C2)C(=O)NS(=O)(=O)N(C)C |THB:27:29:31.32:34.35.37|	ZTTKEBYSXUCBSE-QDFUAKMASA-N	-7.56595	-2.95234
anagliptin	BRD-K05355328-001-02-9	Cc1cc2ncc(cn2n1)C(=O)NCC(C)(C)NCC(=O)N1CCC[C@H]1C#N	LDXYBEHACFJIEL-HNNXBMFYSA-N	-7.56249	0.337246
resminostat	BRD-K28822270-003-04-9	CN(C)Cc1ccc(cc1)S(=O)(=O)n1ccc(\C=C\C(=O)NO)c1	FECGNJPYVFEKOD-VMPITWQZSA-N	-7.562	0.0953474
cefixime	BRD-K71059170-001-12-4	Nc1nc(cs1)C(=N\OCC(O)=O)\C(=O)N[C@H]1[C@H]2SCC(C=C)=C(N2C1=O)C(O)=O |c:23|	OKBVVJOGVLARMR-QSWIMTSFSA-N	-7.56153	0.516615
ONO-4059	BRD-K00003197-001-02-9	CC#CC(=O)N1CC[C@H](C1)n1c2ncnc(N)c2n(-c2ccc(Oc3ccccc3)cc2)c1=O	SEJLPXCPMNSRAM-GOSISDBHSA-N	-7.55911	0.256992
LM-22A4	BRD-K70404782-001-02-9	OCCNC(=O)c1cc(cc(c1)C(=O)NCCO)C(=O)NCCO	RGWJKANXFYJKHN-UHFFFAOYSA-N	-7.55854	0.573715
ICG-001	BRD-K73261812-001-05-9	Oc1ccc(C[C@@H]2N3[C@H](CN(Cc4cccc5ccccc45)C2=O)N(CCC3=O)C(=O)NCc2ccccc2)cc1	HQWTUOLCGKIECB-XZWHSSHBSA-N	-7.55795	-0.228239
tenidap	BRD-K00004279-001-01-9	NC(=O)N1C(=O)[C@@H](C(=O)c2cccs2)c2cc(Cl)ccc12 |&1:6,r|	IGPDWKCUDHIIRL-LLVKDONJSA-N	-7.55471	-0.738428
vecabrutinib	BRD-K00003503-001-01-9	NC(=O)[C@H]1CCN(C[C@@H]1N1CCC[C@@H](Nc2cc(Cl)cc(c2)C(F)(F)F)C1=O)c1ncnc(N)c1F	QLRRJMOBVVGXEJ-XHSDSOJGSA-N	-7.55445	-0.573329
fulvestrant	BRD-A85667082-001-13-5	C[C@]12CC[C@H]3[C@H]([C@@H]1CC[C@@H]2O)[C@H](CCCCCCCCC[S@@](=O)CCCC(F)(F)C(F)(F)F)Cc1cc(O)ccc31 |a:1,4,5,6,9,11,&1:21|	VWUXBMIQPBEWFH-CIAKRVSBSA-N	-7.55257	0.210346
ozenoxacin	BRD-K00003184-001-01-9	CNc1ncc(cc1C)-c1ccc2c(c1C)n(cc(C(O)=O)c2=O)C1CC1	XPIJWUTXQAGSLK-UHFFFAOYSA-N	-7.55224	-0.214204
cefetamet	BRD-K27798832-001-02-9	CO\N=C(/C(=O)N[C@H]1[C@H]2SCC(C)=C(N2C1=O)C(O)=O)c1csc(N)n1 |c:12|	MQLRYUCJDNBWMV-GHXIOONMSA-N	-7.55036	-0.841285
glafenine	BRD-K01826515-003-11-9	OC[C@@H](O)COC(=O)c1ccccc1Nc1ccnc2cc(Cl)ccc12 |&1:2|	GWOFUCIGLDBNKM-CYBMUJFWSA-N	-7.54804	-0.888991
naphthoquine-phosphate	BRD-K13664493-316-03-3	CC(C)(C)NCc1cc(Nc2ccnc3cc(Cl)ccc23)c2CCCCc2c1O	VEVMYTDOWUQLGI-UHFFFAOYSA-N	-7.54662	0.292979
ketohexokinase-inhibitor-1	BRD-K00003341-001-01-9	[H][C@@]12CN(C[C@]1([H])[C@H]2CC(O)=O)c1cc(nc(n1)N1CC[C@@H]1C)C(F)(F)F	MDUYWDNWFXSMJJ-XWLWVQCSSA-N	-7.54476	0.0752885
deferasirox	BRD-K97010173-001-06-9	OC(=O)c1ccc(cc1)-n1nc(nc1-c1ccccc1O)-c1ccccc1O	BOFQWVMAQOTZIW-UHFFFAOYSA-N	-7.54471	0.0517455
SB-242235	BRD-K19412355-001-02-9	COc1nccc(n1)-c1c(ncn1C1CCNCC1)-c1ccc(F)cc1	PDTYLGXVBIWRIM-UHFFFAOYSA-N	-7.54444	1.09051
eprosartan	BRD-K67977190-066-03-1	CCCCc1ncc(\C=C(/Cc2cccs2)C(O)=O)n1Cc1ccc(cc1)C(O)=O	OROAFUQRIXKEMV-LDADJPATSA-N	-7.54378	1.10065
GR-144053	BRD-K12120659-305-03-9	NC(=N)c1ccc(cc1)N1CCN(CC1)C1CCN(CC(O)=O)CC1	QGEGSJUSWLLZLH-UHFFFAOYSA-N	-7.54265	1.24451
butoconazole	BRD-K01824994-008-03-9	Clc1ccc(CC[C@@H](Cn2ccnc2)Sc2c(Cl)cccc2Cl)cc1 |&1:7,r|	SWLMUYACZKCSHZ-INIZCTEOSA-N	-7.53757	-1.40273
orantinib	BRD-K55966568-001-05-4	Cc1[nH]c(\C=C2/C(=O)Nc3ccccc23)c(C)c1CCC(O)=O	NHFDRBXTEDBWCZ-ZROIWOOFSA-N	-7.53701	-0.471068
terbutaline	BRD-A50157456-065-21-4	CC(C)(C)NC[C@@H](O)c1cc(O)cc(O)c1 |&1:6|	XWTYSIMOBUGWOL-LLVKDONJSA-N	-7.53658	-0.0517143
BI-847325	BRD-K37492701-001-02-9	CCNC(=O)C#Cc1ccc2\C(=C(/Nc3ccc(CN(C)C)cc3)c3ccccc3)C(=O)Nc2c1	FLBNLJLONKAPLR-BYYHNAKLSA-N	-7.53602	0.144848
racecadotril	BRD-A08187463-001-14-9	CC(=O)SC[C@@H](Cc1ccccc1)C(=O)NCC(=O)OCc1ccccc1 |&1:5,r|	ODUOJXZPIYUATO-LJQANCHMSA-N	-7.53564	0.526023
A-317491	BRD-K38019854-001-01-6	OC(=O)c1cc(C(O)=O)c(cc1C(O)=O)C(=O)N(Cc1cccc(Oc2ccccc2)c1)[C@H]1CCCc2ccccc12	VQGBOYBIENNKMI-LJAQVGFWSA-N	-7.53506	0.447394
GSK2816126	BRD-K21867462-001-03-7	CC[C@H](C)n1cc(C)c2c(cc(cc12)-c1ccc(nc1)N1CCNCC1)C(=O)NCc1c(C)cc(C)[nH]c1=O	FKSFKBQGSFSOSM-QFIPXVFZSA-N	-7.53435	0.673144
erastin	BRD-A25004090-001-09-2	CCOc1ccccc1-n1c(nc2ccccc2c1=O)[C@@H](C)N1CCN(CC1)C(=O)COc1ccc(Cl)cc1 |&1:20,r|	BKQFRNYHFIQEKN-OAQYLSRUSA-N	-7.53424	0.742058
SAM-315	BRD-K00004553-001-01-9	O=S(=O)(c1n[nH]c2ccc(cc12)N1CCNCC1)c1cccc2ccccc12	FYOVZCDHYOEKDE-UHFFFAOYSA-N	-7.53371	-0.543925
phenylbutazone	BRD-K10843433-001-26-9	CCCCC1C(=O)N(N(C1=O)c1ccccc1)c1ccccc1	VYMDGNCVAMGZFE-UHFFFAOYSA-N	-7.53264	-0.711716
GS-6201	BRD-K68453341-001-01-1	CCCn1c(=O)n(CC)c2nc([nH]c2c1=O)-c1cnn(Cc2cccc(c2)C(F)(F)F)c1	KOYXXLLNCXWUNF-UHFFFAOYSA-N	-7.53089	-0.990329
icariin	BRD-K65639003-001-11-9	COc1ccc(cc1)-c1oc2c(CC=C(C)C)c(O[C@@H]3O[C@H](CO)[C@@H](O)[C@H](O)[C@H]3O)cc(O)c2c(=O)c1O[C@@H]1O[C@@H](C)[C@H](O)[C@@H](O)[C@H]1O	TZJALUIVHRYQQB-XLRXWWTNSA-N	-7.53033	-0.0828531
salvianolic-acid-A	BRD-K00005247-001-01-9	OC(=O)[C@@H](Cc1ccc(O)c(O)c1)OC(=O)\C=C\c1ccc(O)c(O)c1\C=C\c1ccc(O)c(O)c1	YMGFTDKNIWPMGF-UCPJVGPRSA-N	-7.52833	-3.77566
Ro-3306	BRD-K78373679-001-04-9	O=C1N=C(NCc2cccs2)S\C1=C/c1ccc2ncccc2c1 |t:2|	XOLMRFUGOINFDQ-YBEGLDIGSA-N	-7.52566	1.13032
dextran	BRD-K67117832-001-01-9	OC[C@H]1O[C@H](OC[C@H]2O[C@H](OC[C@@H](O)[C@@H](O)[C@H](O)[C@@H](O)C=O)[C@H](O)[C@@H](O)[C@@H]2O)[C@H](O)[C@@H](O)[C@@H]1O	FZWBNHMXJMCXLU-BLAUPYHCSA-N	-7.52466	-1.07158
cariporide	BRD-K21670884-001-01-9	CC(C)c1ccc(cc1S(C)(=O)=O)C(=O)N=C(N)N	IWXNYAIICFKCTM-UHFFFAOYSA-N	-7.52377	-0.124307
evodiamine	BRD-A68631409-001-06-2	CN1[C@H]2N(CCc3c2[nH]c2ccccc32)C(=O)c2ccccc12 |&1:2,r|	TXDUTHBFYKGSAH-SFHVURJKSA-N	-7.52312	0.874978
efonidipine	BRD-K00004292-003-02-9	CC1=C([C@@H](C(=C(C)N1)P1(=O)OCC(C)(C)CO1)c1cccc(c1)[N+]([O-])=O)C(=O)OCCN(Cc1ccccc1)c1ccccc1 |&1:3,r,t:1,4|	NSVFSAJIGAJDMR-HKBQPEDESA-N	-7.52263	1.44459
epicatechin-gallate-(-)	BRD-K50660797-001-05-1	Oc1cc(O)c2C[C@@H](OC(=O)c3cc(O)c(O)c(O)c3)[C@H](Oc2c1)c1ccc(O)c(O)c1	LSHVYAFMTMFKBA-TZIWHRDSSA-N	-7.52228	1.56936
silymarin	BRD-A06629414-001-04-9	COc1cc(ccc1O)[C@H]1Oc2ccc(cc2O[C@@H]1CO)[C@H]1Oc2cc(O)cc(O)c2C(=O)[C@@H]1O |&1:9,&2:18,&3:21,&4:33,r|	FDQAOULAVFHKBX-HKTJVKLFSA-N	-7.52171	-0.618583
ketoconazole	BRD-K29113274-001-30-9	CC(=O)N1CCN(CC1)c1ccc(OC[C@@H]2CO[C@](Cn3ccnc3)(O2)c2ccc(Cl)cc2Cl)cc1 |&1:15,18|	XMAYWYJOQHXEEK-ZEQKJWHPSA-N	-7.5204	-0.360203
secoisolariciresinol-(-)	BRD-K91733562-001-06-9	COc1cc(C[C@@H](CO)[C@H](CO)Cc2ccc(O)c(OC)c2)ccc1O	PUETUDUXMCLALY-HOTGVXAUSA-N	-7.52023	1.12629
larazotide-acetate	BRD-K00003469-015-01-9	CC(C)C[C@H](NC(=O)[C@@H](NC(=O)CNC(=O)CN)C(C)C)C(=O)N[C@@H](C(C)C)C(=O)N[C@@H](CCC(N)=O)C(=O)N1CCC[C@H]1C(=O)NCC(O)=O	ORFLZNAGUTZRLQ-ZMBVWFSWSA-N	-7.51952	1.35611
CP-532623	BRD-K36611520-001-01-6	CC[C@@H]1C[C@H](N(Cc2cc(cc(c2)C(F)(F)F)C(F)(F)F)C(C)=O)c2cc(ccc2N1C(=O)OC(C)C)C(F)(F)F	TUPKOWFPVAXQFP-OFNKIYASSA-N	-7.51951	0.420458
PRN1008	BRD-K00004599-001-01-9	CC(C)(\C=C(/C#N)C(=O)N1CCC[C@H](C1)n1nc(-c2ccc(Oc3ccccc3)cc2F)c2c(N)ncnc12)N1CCN(CC1)C1COC1	LCFFREMLXLZNHE-GBOLQPHISA-N	-7.51852	-0.806304
CYC065	BRD-K00003404-001-01-9	CC[C@H](Nc1nc(NCc2cnc(C)cc2C)c2ncn(C(C)C)c2n1)[C@@H](C)O	DLPIYBKBHMZCJI-WBVHZDCISA-N	-7.51308	-0.244849
VU0364739	BRD-K93317811-003-04-9	Fc1cccc(c1)N1CNC(=O)C11CCN(CCNC(=O)c2ccc3ccccc3c2)CC1	MSTXJJGAXXJCBY-UHFFFAOYSA-N	-7.51017	0.452469
BW-616U	BRD-K07061232-001-01-8	CNC(=O)c1ccc2C(=O)c3ccccc3S(=O)(=O)c2c1	MLPSDBJCWIYSEA-UHFFFAOYSA-N	-7.51016	0.918434
9-anthracenecarboxylic-acid	BRD-K62607075-001-04-9	OC(=O)c1c2ccccc2cc2ccccc12	XGWFJBFNAQHLEF-UHFFFAOYSA-N	-7.50858	-1.22639
JW-642	BRD-K48424871-001-04-9	FC(F)(F)C(OC(=O)N1CCN(Cc2cccc(Oc3ccccc3)c2)CC1)C(F)(F)F	AVSCNEOUWSVZEY-UHFFFAOYSA-N	-7.50698	-0.581774
idalopirdine	BRD-K79102359-003-02-9	FC(F)C(F)(F)COc1cccc(CNCCc2c[nH]c3cc(F)ccc23)c1	YBAWYTYNMZWMMJ-UHFFFAOYSA-N	-7.5061	0.107309
hPGDS-IN-1	BRD-K00003140-001-01-9	CC(C)(O)c1nc(no1)-c1cccc(CNC(=O)c2cnc(nc2)-c2ccccn2)c1	VJCLAPUACUQZOV-UHFFFAOYSA-N	-7.50425	-0.293995
STF-083010	BRD-K13049524-001-04-6	Oc1ccc2ccccc2c1\C=N\S(=O)(=O)c1cccs1	TVIVJHZHPKNDAQ-MHWRWJLKSA-N	-7.50282	0.232832
SR-2211	BRD-K11641193-001-03-9	OC(c1ccc(c(F)c1)-c1ccc(CN2CCN(Cc3ccncc3)CC2)cc1)(C(F)(F)F)C(F)(F)F	KVHKWAZUPPBMLL-UHFFFAOYSA-N	-7.50191	0.129612
PSI-697	BRD-K00003192-001-01-9	OC(=O)c1c(O)c(Cc2ccc(Cl)cc2)nc2c3CCCCc3ccc12	DIEPFYNZGUUVHD-UHFFFAOYSA-N	-7.50185	0.905828
DH-97	BRD-K06014311-001-04-9	CCCCC(=O)NCCc1c(Cc2ccccc2)[nH]c2ccccc12	HDOIPCLEKCEANF-UHFFFAOYSA-N	-7.50184	-0.766317
sarafloxacin	BRD-K08525451-003-07-9	OC(=O)c1cn(-c2ccc(F)cc2)c2cc(N3CCNCC3)c(F)cc2c1=O	XBHBWNFJWIASRO-UHFFFAOYSA-N	-7.50062	-0.655987
CDBA	BRD-A08079565-001-01-8	OC[C@H]1O[C@H]2O[C@H]3[C@@H](CO)O[C@@H](O[C@H]4[C@@H](CO)O[C@@H](O[C@H]5[C@@H](CO)O[C@@H](O[C@H]6[C@@H](CO)O[C@@H](O[C@H]7[C@@H](CO)O[C@@H](O[C@H]8[C@@H](CO)O[C@@H](O[C@@H]1[C@@H](O)[C@@H]2O)[C@@H](O)<NL>[C@@H]8O)[C@@H](O)[C@@H]7O)[C@@H](O)[C@@H]6O)[C@@H](O)[C@@H]5O)[C@@H](O)[C@@H]4O)[C@@H](O)[C@@H]3O |&1:2,&2:4,&3:6,&4:7,&5:11,&6:13,&7:14,&8:18,&9:20,&10:21,&11:25,&12:27,&13:28,&14:32,&15:34,&16…	WHGYBXFWUBPSRW-GUJBRCDDSA-N	-7.50038	-0.402144
cinchophen	BRD-K72915123-001-19-9	OC(=O)c1cc(nc2ccccc12)-c1ccccc1	YTRMTPPVNRALON-UHFFFAOYSA-N	-7.50015	1.0854
grapiprant	BRD-K62050508-001-01-0	CCc1nc2c(C)nc(C)cc2n1-c1ccc(CCNC(=O)NS(=O)(=O)c2ccc(C)cc2)cc1	HZVLFTCYCLXTGV-UHFFFAOYSA-N	-7.4995	0.524173
10-DEBC	BRD-K70792160-003-07-9	CCN(CC)CCCCN1c2ccccc2Oc2ccc(Cl)cc12	GYBXAGDWMCJZJK-UHFFFAOYSA-N	-7.49632	0.847842
ciprofloxacin	BRD-K04804440-001-13-7	OC(=O)c1cn(C2CC2)c2cc(N3CCNCC3)c(F)cc2c1=O	MYSWGUAQZAJSOK-UHFFFAOYSA-N	-7.4962	0.278142
MC1568	BRD-K24031866-001-03-9	Cn1c(\C=C\C(=O)NO)ccc1\C=C\C(=O)c1cccc(F)c1	QQDIFLSJMFDTCQ-FIFLTTCUSA-N	-7.49477	-0.837835
PD-123319	BRD-K34713073-362-02-9	CN(C)c1ccc(Cn2cnc3CN([C@@H](Cc23)C(O)=O)C(=O)C(c2ccccc2)c2ccccc2)cc1C	YSTVFDAKLDMYCR-NDEPHWFRSA-N	-7.49315	-0.171712
CT7001	BRD-K00003453-003-01-9	CC(C)c1cnn2c(NCc3ccccc3)cc(NC[C@H]3CCNC[C@@H]3O)nc12	YCVGLKWJKIKVBI-MJGOQNOKSA-N	-7.49287	-0.49447
VX-702	BRD-K07736136-001-05-9	NC(=O)N(c1ccc(C(N)=O)c(n1)-c1ccc(F)cc1F)c1c(F)cccc1F	FYSRKRZDBHOFAY-UHFFFAOYSA-N	-7.49257	0.0692693
PD-81723	BRD-K77951111-001-05-9	Cc1sc(N)c(C(=O)c2cccc(c2)C(F)(F)F)c1C	KKDKAWKYGCUOGR-UHFFFAOYSA-N	-7.49232	-0.297801
benzotript	BRD-K33219230-001-07-9	OC(=O)[C@H](Cc1c[nH]c2ccccc12)NC(=O)c1ccc(Cl)cc1	QJERBBQXOMUURJ-INIZCTEOSA-N	-7.49184	0.815152
sarpogrelate	BRD-A34358106-003-03-9	COc1cccc(CCc2ccccc2OC[C@@H](CN(C)C)OC(=O)CCC(O)=O)c1 |&1:17|	FFYNAVGJSYHHFO-OAQYLSRUSA-N	-7.49043	-0.777096
UNC1999	BRD-K26989966-001-03-5	CCCc1cc(C)[nH]c(=O)c1CNC(=O)c1cc(cc2n(ncc12)C(C)C)-c1ccc(nc1)N1CCN(CC1)C(C)C	DPJNKUOXBZSZAI-UHFFFAOYSA-N	-7.48996	-1.97508
BMS-935177	BRD-K00004721-001-01-9	Cc1c(cccc1-n1cnc2ccccc2c1=O)-c1ccc(C(N)=O)c2[nH]c3cc(ccc3c12)C(C)(C)O	TVJRDCQUZMGBAB-UHFFFAOYSA-N	-7.48977	-0.476728
telcagepant	BRD-K91159026-001-02-9	Fc1cccc([C@@H]2CC[C@@H](NC(=O)N3CCC(CC3)n3c4cccnc4[nH]c3=O)C(=O)N(CC(F)(F)F)C2)c1F	CGDZXLJGHVKVIE-DNVCBOLYSA-N	-7.4874	0.614012
1,3-dipropyl-8-phenylxanthine	BRD-K41853443-001-03-9	CCCn1c2nc([nH]c2c(=O)n(CCC)c1=O)-c1ccccc1	CLIGSMOZKDCDRZ-UHFFFAOYSA-N	-7.48687	0.216641
RG108	BRD-K89391146-001-12-9	OC(=O)[C@H](Cc1c[nH]c2ccccc12)N1C(=O)c2ccccc2C1=O	HPTXLHAHLXOAKV-INIZCTEOSA-N	-7.48563	-0.31077
AZD6482	BRD-K58772419-001-07-0	C[C@@H](Nc1ccccc1C(O)=O)c1cc(C)cn2c1nc(cc2=O)N1CCOCC1	IRTDIKMSKMREGO-OAHLLOKOSA-N	-7.48509	0.945301
AZD3965	BRD-K25210703-001-01-9	CC(C)n1c2sc(Cc3c(C)[nH]nc3C(F)(F)F)c(C(=O)N3C[C@](C)(O)CO3)c2c(=O)n(C)c1=O	PRNXOFBDXNTIFG-FQEVSTJZSA-N	-7.48497	-0.277783
SSR128129E	BRD-K65890018-236-02-9	COc1c(C)c(C(=O)c2ccc(N)c(c2)C(O)=O)n2ccccc12	SNMCWIDCSPHZRD-UHFFFAOYSA-N	-7.48255	-1.01743
dapoxetine	BRD-K51579475-003-03-2	CN(C)[C@@H](CCOc1cccc2ccccc12)c1ccccc1	USRHYDPUVLEVMC-FQEVSTJZSA-N	-7.48213	-0.163143
tetomilast	BRD-K00004564-001-01-9	CCOc1ccc(cc1OCC)-c1nc(cs1)-c1cccc(n1)C(O)=O	XDBHURGONHZNJF-UHFFFAOYSA-N	-7.48181	1.30216
talnetant	BRD-K47095176-001-02-9	CC[C@H](NC(=O)c1c(O)c(nc2ccccc12)-c1ccccc1)c1ccccc1	BIAVGWDGIJKWRM-FQEVSTJZSA-N	-7.48148	0.899423
meglitinide	BRD-K51324732-001-01-0	COc1ccc(Cl)cc1C(=O)NCCc1ccc(cc1)C(O)=O	SWLAMJPTOQZTAE-UHFFFAOYSA-N	-7.4814	0.209322
CVT-10216	BRD-K60659193-001-01-0	CS(=O)(=O)Nc1ccc(cc1)-c1coc2cc(OCc3cccc(c3)C(O)=O)ccc2c1=O	YYOOFJZTRCPVFD-UHFFFAOYSA-N	-7.47982	1.037
senicapoc	BRD-K21295289-001-02-9	NC(=O)C(c1ccccc1)(c1ccc(F)cc1)c1ccc(F)cc1	SCTZUZTYRMOMKT-UHFFFAOYSA-N	-7.4798	-0.0618457
AZ-10606120	BRD-K09907507-300-02-9	OCCNCCNc1ccc2c(NC(=O)CC34CC5CC(CC(C5)C3)C4)cccc2n1	FQMZXMVHHKXGTM-UHFFFAOYSA-N	-7.47951	1.32343
WEHI-345-analog	BRD-K55487946-001-01-3	Cc1ccc(cc1)-c1nn(c2ncnc(N)c12)C(C)(C)CNC(=O)c1ncccc1C	ZCZGSEXBXXYQQC-UHFFFAOYSA-N	-7.47907	0.476547
BMY-45778	BRD-K84895041-001-04-9	OC(=O)COc1cccc(c1)-c1ocnc1-c1nc(c(o1)-c1ccccc1)-c1ccccc1	DSRSEEYZGWTODH-UHFFFAOYSA-N	-7.47818	-1.08436
albuterol	BRD-K01825118-065-05-9	CC(C)(C)NC[C@@H](O)c1ccc(O)c(CO)c1 |&1:6|	NDAUXUAQIAJITI-GFCCVEGCSA-N	-7.47802	-1.18621
SAG	BRD-K99433989-001-02-9	CN[C@H]1CC[C@@H](CC1)N(Cc1cccc(c1)-c1ccncc1)C(=O)c1sc2ccccc2c1Cl |r|	VFSUUTYAEQOIMW-YHBQERECSA-N	-7.4761	-0.297148
letermovir	BRD-K94288301-001-02-9	COc1cccc(c1)N1CCN(CC1)C1=Nc2c(F)cccc2[C@H](CC(O)=O)N1c1cc(ccc1OC)C(F)(F)F |t:16|	FWYSMLBETOMXAG-QHCPKHFHSA-N	-7.47551	-1.55062
IRL-2500	BRD-K98357249-001-03-9	CN([C@H](Cc1ccc(cc1)-c1ccccc1)C(=O)N[C@@H](Cc1c[nH]c2ccccc12)C(O)=O)C(=O)c1cc(C)cc(C)c1	UZDORQWMYRRLQV-JHOUSYSJSA-N	-7.47545	-1.83136
nelfinavir	BRD-K74117820-001-08-9	Cc1c(O)cccc1C(=O)N[C@@H](CSc1ccccc1)[C@H](O)CN1C[C@H]2CCCC[C@H]2C[C@H]1C(=O)NC(C)(C)C	QAGYKUNXZHXKMR-HKWSIXNMSA-N	-7.47525	0.834134
TCS-21311	BRD-K49461364-001-01-0	CC(C)(O)C(=O)N1CCN(CC1)c1ccc(c(c1)C1=C(C(=O)NC1=O)c1c[nH]c2ccccc12)C(F)(F)F |t:20|	CLGRAWDGLMENOD-UHFFFAOYSA-N	-7.47403	-0.860099
faropenem	BRD-A49622760-001-01-9	C[C@@H](O)[C@H]1[C@H]2SC([C@H]3CCCO3)=C(N2C1=O)C(O)=O |&1:1,&2:3,&3:4,&4:7,r,c:12|	HGGAKXAHAYOLDJ-OJKLQORTSA-N	-7.47359	-0.27868
netilmicin	BRD-K00003604-315-01-9	[H][C@]1(O[C@@H]2[C@@H](N)C[C@@H](NCC)[C@H](O[C@@]3([H])OC[C@](C)(O)[C@H](NC)[C@H]3O)[C@H]2O)OC(CN)=CC[C@H]1N |c:32|	CIDUJQMULVCIBT-MQDUPKMGSA-N	-7.46941	1.37979
maraviroc	BRD-K00004293-001-01-9	CC(C)c1nnc(C)n1[C@H]1C[C@@H]2CC[C@H](C1)N2CC[C@H](NC(=O)C1CCC(F)(F)CC1)c1ccccc1	GSNHKUDZZFZSJB-QYOOZWMWSA-N	-7.46901	-0.708125
ML347	BRD-K33892651-001-04-9	COc1ccc(cc1)-c1cnc2c(cnn2c1)-c1cccc2ncccc12	FVRYPYDPKSZGNS-UHFFFAOYSA-N	-7.4674	-0.50189
CX-4945	BRD-K81458380-001-12-9	OC(=O)c1ccc2c(c1)nc(Nc1cccc(Cl)c1)c1ccncc21	MUOKSQABCJCOPU-UHFFFAOYSA-N	-7.46685	-3.07152
gatifloxacin	BRD-K01825698-001-02-9	COc1c(N2CCN[C@@H](C)C2)c(F)cc2c1n(cc(C(O)=O)c2=O)C1CC1 |&1:8|	XUBOMFCQGDBHNK-JTQLQIEISA-N	-7.46608	1.58543
cobimetinib	BRD-K03390685-001-03-9	OC1(CN(C1)C(=O)c1ccc(F)c(F)c1Nc1ccc(I)cc1F)[C@@H]1CCCCN1	BSMCAPRUBJMWDF-KRWDZBQOSA-N	-7.46607	-0.283863
butein	BRD-K17497770-001-04-4	Oc1ccc(C(=O)\C=C\c2ccc(O)c(O)c2)c(O)c1	AYMYWHCQALZEGT-ORCRQEGFSA-N	-7.46494	-2.43818
rosuvastatin	BRD-K82941592-238-07-9	CC(C)c1nc(nc(-c2ccc(F)cc2)c1\C=C\[C@@H](O)C[C@@H](O)CC(O)=O)N(C)S(C)(=O)=O	BPRHUIZQVSMCRT-VEUZHWNKSA-N	-7.46368	0.493147
lusutrombopag	BRD-K93228461-001-02-9	CCCCCCO[C@@H](C)c1cccc(-c2csc(NC(=O)c3cc(Cl)c(\C=C(/C)C(O)=O)c(Cl)c3)n2)c1OC	NOZIJMHMKORZBA-KJCUYJGMSA-N	-7.46303	-0.89322
benfotiamine	BRD-K05319475-001-06-9	C\C(N(Cc1cnc(C)nc1N)C=O)=C(/CCOP(O)(O)=O)SC(=O)c1ccccc1	BTNNPSLJPBRMLZ-LGMDPLHJSA-N	-7.46218	-0.451706
epigallocatechin-(-)	BRD-K27529556-001-04-9	O[C@@H]1Cc2c(O)cc(O)cc2O[C@@H]1c1cc(O)c(O)c(O)c1	XMOCLSLCDHWDHP-IUODEOHRSA-N	-7.46124	-0.233141
RSV604	BRD-K30159788-001-01-9	Fc1ccccc1NC(=O)N[C@H]1N=C(c2ccccc2)c2ccccc2NC1=O |t:13|	MTPVBMVUENFFLL-HXUWFJFHSA-N	-7.45913	0.149255
SDZ-220-581	BRD-K27168049-001-04-9	N[C@@H](Cc1cc(CP(O)(O)=O)cc(c1)-c1ccccc1Cl)C(O)=O	VBRJFXSFCYEZMQ-HNNXBMFYSA-N	-7.45906	0.494789
ICA-069673	BRD-K59839632-001-02-9	Fc1ccc(cc1F)C(=O)Nc1cnc(Cl)nc1	IIBSHMFXVWTQSJ-UHFFFAOYSA-N	-7.45866	0.991728
BRL-26314	BRD-A57806482-001-01-4	OC(=O)[C@@H](Cc1ccccc1)NCc1ccc(Cl)cc1 |&1:3,r|	SAOHCSVJQIAGDD-OAHLLOKOSA-N	-7.45859	0.463954
emricasan	BRD-K00023644-001-01-9	C[C@H](NC(=O)C(=O)Nc1ccccc1C(C)(C)C)C(=O)N[C@@H](CC(O)=O)C(=O)COc1c(F)c(F)cc(F)c1F	SCVHJVCATBPIHN-SJCJKPOMSA-N	-7.4585	-2.31527
DRF053-(R)	BRD-K25486274-300-03-9	CC[C@H](CO)Nc1nc(Nc2cccc(c2)-c2ccccn2)c2ncn(C(C)C)c2n1	LWANFAFTTOKZAX-QGZVFWFLSA-N	-7.45592	-0.910832
fluspirilene	BRD-K77947974-001-18-9	Fc1ccc(cc1)C(CCCN1CCC2(CC1)N(CNC2=O)c1ccccc1)c1ccc(F)cc1	QOYHHIBFXOOADH-UHFFFAOYSA-N	-7.452	-0.967296
IOX2	BRD-K98251413-001-07-9	OC(=O)CNC(=O)c1c(O)c2ccccc2n(Cc2ccccc2)c1=O	CAOSCCRYLYQBES-UHFFFAOYSA-N	-7.45137	0.0680245
CC-115	BRD-K16755045-003-02-5	CCN1C(=O)CN=C2NC=C(N=C12)c1ccc(nc1C)-c1nnc[nH]1 |c:9,t:6,11|	GMYLVKUGJMYTFB-UHFFFAOYSA-N	-7.45028	-0.859402
cyclothiazide	BRD-A38675539-001-14-3	NS(=O)(=O)c1cc2c(N[C@@H](NS2(=O)=O)[C@H]2C[C@H]3C[C@@H]2C=C3)cc1Cl |&1:9,&2:14,&3:16,&4:18,r,c:21|	BOCUKUHCLICSIY-JWUFEOHASA-N	-7.44982	0.314408
cefprozil	BRD-K24871708-002-04-6	C\C=C\C1=C(N2[C@H](SC1)[C@H](NC(=O)[C@H](N)c1ccc(O)cc1)C2=O)C(O)=O |t:3|	WDLWHQDACQUCJR-ZAMMOSSLSA-N	-7.44867	0.455847
eltrombopag	BRD-K00003572-001-01-9	CC1=NN(C(=O)\C1=N/Nc1cccc(-c2cccc(c2)C(O)=O)c1O)c1ccc(C)c(C)c1 |t:1|	XDXWLKQMMKQXPV-QYQHSDTDSA-N	-7.44855	-0.538296
GDC-0084	BRD-K00003309-001-01-9	CC1(C)OCCn2c1nc1c(nc(nc21)-c1cnc(N)nc1)N1CCOCC1	LGWACEZVCMBSKW-UHFFFAOYSA-N	-7.44816	-0.139476
troxerutin	BRD-K73529671-001-05-9	C[C@@H]1O[C@@H](OC[C@H]2O[C@@H](Oc3c(oc4cc(OCCO)cc(O)c4c3=O)-c3ccc(OCCO)c(OCCO)c3)[C@H](O)[C@@H](O)[C@@H]2O)[C@H](O)[C@H](O)[C@H]1O	IYVFNTXFRYQLRP-VVSTWUKXSA-N	-7.44796	0.0585921
cyclopiazonic-acid	BRD-A10420615-001-05-1	CC(=O)C1=C(O)[C@@H]2[C@@H]3[C@@H](Cc4cccc5[nH]cc3c45)C(C)(C)N2C1=O |a:6,7,8,&1:3,c:3|	SZINUGQCTHLQAZ-DQYPLSBCSA-N	-7.44615	-0.566056
AM-92016	BRD-K01826811-003-02-9	CN(CCc1ccc(Cl)c(Cl)c1)C[C@@H](O)COc1ccc(NS(C)(=O)=O)cc1 |&1:13|	BQBSHJUQVIWEFM-MRXNPFEDSA-N	-7.44561	-0.214599
glycerol-phenylbutyrate	BRD-K00003520-001-01-9	O=C(CCCc1ccccc1)OCC(COC(=O)CCCc1ccccc1)OC(=O)CCCc1ccccc1	ZSDBFLMJVAGKOU-UHFFFAOYSA-N	-7.44521	0.641967
indinavir	BRD-K33226500-065-09-8	CC(C)(C)NC(=O)[C@@H]1CN(Cc2cccnc2)CCN1C[C@@H](O)C[C@@H](Cc1ccccc1)C(=O)N[C@@H]1[C@H](O)Cc2ccccc12	CBVCZFGXHXORBI-PXQQMZJSSA-N	-7.4448	0.335038
tedizolid-phosphate	BRD-K89121095-001-02-5	Cn1nnc(n1)-c1ccc(cn1)-c1ccc(cc1F)N1C[C@H](COP(O)(O)=O)OC1=O	QCGUSIANLFXSGE-GFCCVEGCSA-N	-7.44423	0.789029
UBP-296	BRD-A45499626-001-04-9	N[C@@H](Cn1ccc(=O)n(Cc2ccccc2C(O)=O)c1=O)C(O)=O |&1:1,r|	UUIYULWYHDSXHL-NSHDSACASA-N	-7.44377	0.420439
napirimus	BRD-K91234829-001-01-7	Cn1cc(cc1C(O)=O)C(=O)c1cccc2ccccc12	CNUPQURTHORUGH-UHFFFAOYSA-N	-7.44317	0.0560994
BAY-41-2272	BRD-K32033120-001-02-9	Nc1nc(ncc1C1CC1)-c1nn(Cc2ccccc2F)c2ncccc12	ATOAHNRJAXSBOR-UHFFFAOYSA-N	-7.44267	0.793999
flumecinol	BRD-A44181516-001-01-8	CC[C@@](O)(c1ccccc1)c1cccc(c1)C(F)(F)F |&1:2,r|	DVASNQYQOZHAJN-OAHLLOKOSA-N	-7.44135	-0.0787861
equilin	BRD-A88080608-001-04-2	C[C@@]12CC[C@H]3C(=CCc4cc(O)ccc34)[C@@H]1CCC2=O |&1:1,&2:4,&3:15,r,c:5|	WKRLQDKEXYKHJB-UWWQBHOKSA-N	-7.44088	-0.0964257
NNC-711	BRD-K42221274-003-09-9	OC(=O)C1=CCCN(CCON=C(c2ccccc2)c2ccccc2)C1 |t:3|	NGNALWDRPKNJGR-UHFFFAOYSA-N	-7.43879	0.893544
SN-38	BRD-K89561498-001-04-9	CCc1c2Cn3c(cc4c(COC(=O)[C@]4(O)CC)c3=O)-c2nc2ccc(O)cc12	FJHBVJOVLFPMQE-QFIPXVFZSA-N	-7.43765	-0.296923
5-amino-3-D-ribofuranosylthiazolo[4,5-d]pyrimidin-2,7(3H,6H)-dione	BRD-K87535339-001-01-6	Nc1nc(=O)c2sc(=O)n([C@@H]3O[C@H](CO)[C@@H](O)[C@H]3O)c2[nH]1	TZYVRXZQAWPIAB-FCLHUMLKSA-N	-7.43609	0.830597
NVS-PAK1-1	BRD-K28132190-001-02-0	CC(C)NC(=O)N1CC[C@@H](C1)NC1=Nc2cc(F)ccc2N(CC(F)F)c2ccc(Cl)cc12 |t:13|	OINGHOPGNMYCAB-INIZCTEOSA-N	-7.43593	-0.724232
CZC-54252	BRD-K87021635-003-03-9	COc1cc(ccc1Nc1ncc(Cl)c(Nc2ccccc2NS(C)(=O)=O)n1)N1CCOCC1	CLGWUCNXOBLWFM-UHFFFAOYSA-N	-7.43554	1.76635
AMD11070	BRD-K42948882-305-02-9	NCCCCN(Cc1nc2ccccc2[nH]1)[C@H]1CCCc2cccnc12	WVLHHLRVNDMIAR-IBGZPJMESA-N	-7.43245	-1.52664
CFM-2	BRD-K42859542-001-04-9	COc1cc2CC(=O)NN=C(c3ccc(N)cc3)c2cc1OC |t:9|	MJKADKZSYQWGLL-UHFFFAOYSA-N	-7.4313	0.201746
ceftobiprole	BRD-K00003117-001-01-9	[H][C@]12SCC(\C=C3/CCN([C@@H]4CCNC4)C3=O)=C(N1C(=O)[C@H]2NC(=O)C(=N/O)\c1nsc(N)n1)C(O)=O |c:18|	VOAZJEPQLGBXGO-SDAWRPRTSA-N	-7.42999	0.895821
flosequinan	BRD-A79643124-001-01-9	Cn1cc([S@@](C)=O)c(=O)c2ccc(F)cc12 |r|	UYGONJYYUKVHDD-MRXNPFEDSA-N	-7.42794	0.563063
GDC-0077	BRD-K00003420-001-01-9	C[C@H](Nc1ccc2-c3nc(cn3CCOc2c1)N1[C@@H](COC1=O)C(F)F)C(N)=O	SGEUNORSOZVTOL-CABZTGNLSA-N	-7.42739	1.12028
atizoram	BRD-K76614248-001-02-9	COc1ccc(cc1O[C@H]1C[C@@H]2CC[C@H]1C2)C1CNC(=O)NC1	LITNEAPWQHVPOK-FFSVYQOJSA-N	-7.42644	-0.294222
sultamicillin	BRD-K00004694-001-01-9	CC1(C)S[C@@H]2[C@H](NC(=O)[C@H](N)c3ccccc3)C(=O)N2[C@H]1C(=O)OCOC(=O)[C@@H]1N2[C@@H](CC2=O)S(=O)(=O)C1(C)C	OPYGFNJSCUDTBT-PMLPCWDUSA-N	-7.42594	0.548689
AMG319	BRD-A58947127-001-01-6	C[C@@H](Nc1ncnc2nc[nH]c12)c1cc2ccc(F)cc2nc1-c1ccccn1 |&1:1,r|	KWRYMZHCQIOOEB-GFCCVEGCSA-N	-7.42557	-0.000755294
delafloxacin	BRD-K90991629-100-02-9	Nc1nc(c(F)cc1F)-n1cc(C(O)=O)c(=O)c2cc(F)c(N3CC(O)C3)c(Cl)c12	DYDCPNMLZGFQTM-UHFFFAOYSA-N	-7.42314	-0.35969
avoralstat	BRD-K00003224-001-01-9	COc1cc(c(cc1C=C)C(=O)Nc1ccc(cc1)C(N)=N)-c1ccc(nc1C(O)=O)C(=O)NCC1CC1	TUWMKPVJGGWGNL-UHFFFAOYSA-N	-7.42302	0.200378
JPH203	BRD-K00003340-300-01-9	N[C@@H](Cc1cc(Cl)c(OCc2cc(N)cc3nc(oc23)-c2ccccc2)c(Cl)c1)C(O)=O	XNRZJPQTMQZBCE-SFHVURJKSA-N	-7.42235	1.11886
NBI-74330-(+/-)	BRD-A86523169-001-02-9	CCOc1ccc(cc1)-n1c(nc2ncccc2c1=O)[C@@H](C)N(Cc1cccnc1)C(=O)Cc1ccc(F)c(c1)C(F)(F)F |&1:20,r|	XMRGQUDUVGRCBS-HXUWFJFHSA-N	-7.42201	1.4362
olaparib	BRD-K02113016-001-19-6	Fc1ccc(Cc2n[nH]c(=O)c3ccccc23)cc1C(=O)N1CCN(CC1)C(=O)C1CC1	FDLYAMZZIXQODN-UHFFFAOYSA-N	-7.42163	0.59949
rolapitant	BRD-K00003175-001-01-9	[H][C@](C)(OC[C@]1(CC[C@]2(CCC(=O)N2)CN1)c1ccccc1)c1cc(cc(c1)C(F)(F)F)C(F)(F)F	FIVSJYGQAIEMOC-ZGNKEGEESA-N	-7.42086	-0.321511
carmoterol	BRD-K25095405-001-01-5	COc1ccc(C[C@@H](C)NC[C@H](O)c2ccc(O)c3[nH]c(=O)ccc23)cc1	IHOXNOQMRZISPV-YJYMSZOUSA-N	-7.42062	-0.403909
Ro-5028442	BRD-K00003149-001-01-9	CN(C)CCn1cc(C(=O)N2CCC3(CC2)OCc2ccccc32)c2ccc(Cl)cc12	QZXVLRCMAHJVIP-UHFFFAOYSA-N	-7.41939	0.625311
SLV-320	BRD-K34445261-001-02-2	O[C@H]1CC[C@@H](CC1)Nc1nc(nc2[nH]ccc12)-c1ccccc1 |r|	RBZNJGHIKXAKQE-HDJSIYSDSA-N	-7.4187	-0.493976
ICI-185,282	BRD-K29133151-001-03-2	OC(=O)CCC\C=C/C[C@@H]1CO[C@@H](O[C@@H]1c1ccccc1O)C(F)(F)F	ZWAVGFSZMACJHA-PMNBYGLBSA-N	-7.41828	0.670502
GSK369796	BRD-K00003121-300-01-9	CC(C)(C)NCc1ccc(Nc2ccnc3cc(Cl)ccc23)cc1O	ZVMMVSSEAMUNGI-UHFFFAOYSA-N	-7.41711	0.0922084
BAY-1895344	BRD-K00003422-003-01-9	C[C@@H]1COCCN1c1cc(-c2ccnn2C)c2ccnc(-c3ccn[nH]3)c2n1	YBXRSCXGRPSTMW-CYBMUJFWSA-N	-7.41444	-0.667892
enoximone	BRD-K21152241-001-09-9	CSc1ccc(cc1)C(=O)c1[nH]c(=O)[nH]c1C	ZJKNESGOIKRXQY-UHFFFAOYSA-N	-7.41384	-0.339186
saquinavir	BRD-K09963420-066-14-9	CC(C)(C)NC(=O)[C@@H]1C[C@@H]2CCCC[C@@H]2CN1C[C@@H](O)[C@H](Cc1ccccc1)NC(=O)[C@H](CC(N)=O)NC(=O)c1ccc2ccccc2n1	QWAXKHKRTORLEM-UGJKXSETSA-N	-7.4138	-1.14879
Ro-20-1724	BRD-A07207424-001-15-9	CCCCOc1cc(C[C@H]2CNC(=O)N2)ccc1OC |&1:9,r|	PDMUULPVBYQBBK-LBPRGKRZSA-N	-7.41323	0.647028
nebivolol	BRD-K00003617-003-01-9	O[C@H](CNC[C@@H](O)[C@@H]1CCc2cc(F)ccc2O1)[C@H]1CCc2cc(F)ccc2O1 |&1:1,5,7,18|	KOHIRBRYDXPAMZ-YHBROIRLSA-N	-7.41138	-0.914202
FR-139317	BRD-K19318328-001-03-9	CC(C)C[C@H](NC(=O)N1CCCCCC1)C(=O)N[C@H](Cc1cn(C)c2ccccc12)C(=O)N[C@H](Cc1ccccn1)C(O)=O	LIOKMIQQPDDTNO-UPRLRBBYSA-N	-7.40898	-0.458088
GW-438014A	BRD-K13039700-066-02-0	O=C(Nc1nc2ccccc2n1CCc1ccccc1)c1ccccc1	CDUDZZGLFOFINU-UHFFFAOYSA-N	-7.40814	-0.10494
enalapril	BRD-K57545991-050-25-9	CCOC(=O)[C@H](CCc1ccccc1)N[C@@H](C)C(=O)N1CCC[C@H]1C(O)=O	GBXSMTUPTTWBMN-XIRDDKMYSA-N	-7.4066	0.759913
LSZ-102	BRD-K00004675-001-01-9	CC(F)(F)c1cc(F)ccc1-c1sc2cc(O)ccc2c1Oc1ccc(\C=C\C(O)=O)cc1	SJXNPGGVGZXKKI-NYYWCZLTSA-N	-7.40423	-0.231716
alogliptin	BRD-K83003151-057-03-9	Cn1c(=O)cc(N2CCC[C@@H](N)C2)n(Cc2ccccc2C#N)c1=O	ZSBOMTDTBDDKMP-OAHLLOKOSA-N	-7.40325	1.21292
NMS-1286937	BRD-K83699324-001-02-9	CN1CCN(CC1)c1ccc(OC(F)(F)F)c(Nc2ncc3CCc4c(nn(CCO)c4-c3n2)C(N)=O)c1	QHLVBNKYJGBCQJ-UHFFFAOYSA-N	-7.40302	-0.306437
setipiprant	BRD-K24497734-001-01-6	OC(=O)Cn1c2CCN(Cc2c2cc(F)ccc12)C(=O)c1cccc2ccccc12	IHAXLPDVOWLUOS-UHFFFAOYSA-N	-7.40285	-0.442347
hexoprenaline	BRD-A33894669-065-01-9	O[C@@H](CNCCCCCCNC[C@@H](O)c1ccc(O)c(O)c1)c1ccc(O)c(O)c1 |&1:1,&2:12|	OXLZNBCNGJWPRV-SZPZYZBQSA-N	-7.40284	-0.676961
cicloprofen	BRD-A94965935-001-01-6	C[C@@H](C(O)=O)c1ccc-2c(Cc3ccccc-23)c1 |&1:1,r|	LRXFKKPEBXIPMW-SNVBAGLBSA-N	-7.40145	1.12167
ciclopirox	BRD-K13044802-213-25-6	Cc1cc(C2CCCCC2)n(O)c(=O)c1	SCKYRAXSEDYPSA-UHFFFAOYSA-N	-7.4012	-0.123484
curcumin	BRD-K07572174-001-43-6	COc1cc(\C=C\C(O)=CC(=O)\C=C\c2ccc(O)c(OC)c2)ccc1O	ZIUSSTSXXLLKKK-SMSFQYLMSA-N	-7.4007	-0.607394
remacemide	BRD-A36074203-003-08-9	C[C@@](Cc1ccccc1)(NC(=O)CN)c1ccccc1 |&1:1|	YSGASDXSLKIKOD-KRWDZBQOSA-N	-7.39974	-0.707924
BX-912	BRD-K49669041-001-08-4	Brc1cnc(Nc2cccc(NC(=O)N3CCCC3)c2)nc1NCCc1cnc[nH]1	DMMILYKXNCVKOJ-UHFFFAOYSA-N	-7.39912	1.73776
CHR-6494	BRD-K76259716-001-01-9	CCCNc1ccc2ncc(-c3ccc4n[nH]cc4c3)n2n1	CZZCAOGIEGXMBZ-UHFFFAOYSA-N	-7.39745	0.668313
vanoxerine	BRD-K32501161-300-12-9	Fc1ccc(cc1)C(OCCN1CCN(CCCc2ccccc2)CC1)c1ccc(F)cc1	NAUWTFJOPJWYOT-UHFFFAOYSA-N	-7.39646	-0.20797
AVE-0991	BRD-K36154108-001-02-9	CCNC(=O)NS(=O)(=O)c1sc(CC(C)C)cc1-c1ccc(Cn2c(C=O)c(OC)nc2-c2ccccc2)cc1	QTOZBSNPDCWHPV-UHFFFAOYSA-N	-7.39506	-1.32273
BMS-CCR2-22	BRD-K15119094-001-02-9	CSc1ccc(cc1)C(=O)N[C@@H]1CCCC[C@@H]1NC(=O)CNC(=O)c1cc(ccc1NC(=O)NC(C)C)C(F)(F)F	IBPXYDUJQWENPM-XZOQPEGZSA-N	-7.39493	0.687311
tirapazamine	BRD-K92968657-001-02-4	Nc1n[n+]([O-])c2ccccc2[n+]1[O-]	ORYDPOVDJJZGHQ-UHFFFAOYSA-N	-7.39304	0.945862
naquotinib	BRD-K64114733-066-03-9	CCc1nc(C(N)=O)c(Nc2ccc(cc2)N2CCC(CC2)N2CCN(C)CC2)nc1O[C@@H]1CCN(C1)C(=O)C=C	QKDCLUARMDUUKN-XMMPIXPASA-N	-7.39229	-0.24709
I-BET151	BRD-K36363294-001-04-2	COc1cc2c3n([C@H](C)c4ccccn4)c(=O)[nH]c3cnc2cc1-c1c(C)noc1C	VUVUVNZRUGEAHB-CYBMUJFWSA-N	-7.3921	1.09543
ulifloxacin	BRD-A61633223-001-02-8	C[C@H]1Sc2c(C(O)=O)c(=O)c3cc(F)c(cc3n12)N1CCNCC1 |&1:1,r|	SUXQDLLXIBLQHW-MRVPVSSYSA-N	-7.3907	0.780658
tyrphostin-A9	BRD-K40255344-001-13-5	CC(C)(C)c1cc(C=C(C#N)C#N)cc(c1O)C(C)(C)C	MZOPWQKISXCCTP-UHFFFAOYSA-N	-7.38845	-0.556522
emixustat	BRD-K00003290-003-01-9	NCC[C@@H](O)c1cccc(OCC2CCCCC2)c1	WJIGGYYSZBWCGC-MRXNPFEDSA-N	-7.38815	-0.972082
tenofovir-alafenamide	BRD-A25988899-001-01-6	CC(C)OC(=O)[C@@H](C)NP(=O)(CO[C@@H](C)Cn1cnc2c(N)ncnc12)Oc1ccccc1 |&1:6,&2:9,&3:13,r|	LDEKQSIMHVQZJK-FOCZCJQRSA-N	-7.38629	0.983047
AZ-10417808	BRD-K36258877-001-03-1	[O-][N+](=O)c1cc(C(=O)NCC=C)c2[nH]c(Nc3ccc(Cl)c(Cl)c3)nc(=O)c2c1	VUBILPOZTRGZJK-UHFFFAOYSA-N	-7.38457	-1.51517
PSB-06126	BRD-K71266197-236-03-9	Nc1c2C(=O)c3ccccc3C(=O)c2c(Nc2cccc3ccccc23)cc1S(O)(=O)=O	ZHQRPIRGSWEALJ-UHFFFAOYSA-N	-7.38342	-5.24756
amoxicillin	BRD-K55044200-001-16-1	CC1(C)S[C@@H]2[C@H](NC(=O)[C@H](N)c3ccc(O)cc3)C(=O)N2[C@H]1C(O)=O	LSQZJLSUYDQPKJ-NJBDSQKTSA-N	-7.3829	-0.931599
telotristat	BRD-K63178091-001-02-9	Cc1ccn(n1)-c1cc(Cl)ccc1[C@@H](Oc1cc(nc(N)n1)-c1ccc(C[C@H](N)C(O)=O)cc1)C(F)(F)F	NCLGDOBQAWBXRA-PGRDOPGGSA-N	-7.38233	0.307364
telotristat-ethyl	BRD-K94559059-091-03-2	CCOC(=O)[C@@H](N)Cc1ccc(cc1)-c1cc(O[C@H](c2ccc(Cl)cc2-n2ccc(C)n2)C(F)(F)F)nc(N)n1	MDSQOJYHHZBZKA-GBXCKJPGSA-N	-7.3811	-0.265599
autotaxin-modulator-1	BRD-A94640958-001-01-7	C[C@@H](N1[C@H]2CC[C@@H]1C[C@@H](C2)C(O)=O)c1ccc2ccc(O[C@H]3CC[C@H](CC3)C(F)(F)F)c(c2c1)C(F)(F)F |a:1,21,24,&1:3,&2:6,&3:8,wU:8.11,21.22,24.29,wD:1.0,3.2,6.6,(6.23,2.09,;5.61,1.02,;4.07,1.02,;3.25,-.3<NL>8,;2.26,.16,;2.26,1.96,;3.29,2.4,;1.65,2.4,;.83,1.02,;1.62,-.38,;-.71,1.02,;-1.33,2.09,;-1.33,-.04,;6.38,-.31,;5.62,-1.65,;6.4,-2.98,;7.94,-2.98,;8.71,-4.31,;10.25,-4.31,;11.01,-2.97,;12.56,-2.97…	PZASAAIJIFDWSB-PQGZPOPSSA-N	-7.3781	-1.31479
ONO-AE3-208	BRD-A80567330-001-02-9	C[C@@H](C(=O)Nc1cc(ccc1CCCC(O)=O)C#N)c1ccc(F)c2ccccc12 |&1:1,r|	MTDIMKNAJUQTIO-OAHLLOKOSA-N	-7.37743	0.546719
aceneuramic-acid	BRD-K36262466-001-06-3	CC(=O)N[C@@H]1[C@@H](O)C[C@](O)(O[C@H]1[C@H](O)[C@H](O)CO)C(O)=O	SQVRNKJHWKZAKO-PFQGKNLYSA-N	-7.37723	0.374841
ribostamycin-sulfate	BRD-K01826536-065-03-9	NC[C@H]1O[C@H](O[C@@H]2[C@@H](N)C[C@@H](N)[C@H](O)[C@@H]2O[C@@H]2O[C@H](CO)[C@@H](O)[C@H]2O)[C@H](N)[C@@H](O)[C@@H]1O |a:2,4,6,7,10,12,16,18,21,23,25,27,29,&1:14|	NSKGQURZWSPSBC-NZJHKTKDSA-N	-7.37717	1.48757
darolutamide	BRD-A44971162-001-02-7	C[C@@H](Cn1ccc(n1)-c1ccc(C#N)c(Cl)c1)NC(=O)c1cc(n[nH]1)[C@@H](C)O |a:1,&1:25|	BLIJXOOIHRSQRB-NWDGAFQWSA-N	-7.37714	0.356721
PKI-179	BRD-A28467416-002-01-0	O=C(Nc1ccncc1)Nc1ccc(cc1)-c1nc(nc(n1)N1CCOCC1)N1[C@H]2CC[C@@H]1COC2 |&1:29,&2:32|	WXUUCRLKXQMWRY-OYRHEFFESA-N	-7.37633	0.252541
HBED	BRD-K00004555-001-01-9	OC(=O)CN(CCN(CC(O)=O)Cc1ccccc1O)Cc1ccccc1O	GRUVVLWKPGIYEG-UHFFFAOYSA-N	-7.37616	-0.188141
ML281	BRD-K48188942-001-01-1	CC(C)c1ccc(NC(=O)c2cccs2)c(c1)-c1nc2ccccc2[nH]c1=O	HWOYIOLMBQSTQS-UHFFFAOYSA-N	-7.3756	0.114806
peramivir	BRD-K00519864-341-04-9	CCC(CC)[C@H](NC(C)=O)[C@@H]1[C@H](O)[C@H](C[C@H]1NC(N)=N)C(O)=O	XRQDFNLINLXZLB-CKIKVBCHSA-N	-7.37393	1.55616
L-ergothioneine	BRD-K26341917-001-01-3	C[N+](C)(C)[C@@H](Cc1c[nH]c(=S)[nH]1)C(O)=O	SSISHJJTAXXQAX-ZETCQYMHSA-O	-7.3722	0.950855
niflumic-acid	BRD-K98763141-001-32-9	OC(=O)c1cccnc1Nc1cccc(c1)C(F)(F)F	JZFPYUNJRRFVQU-UHFFFAOYSA-N	-7.37061	-1.45985
Lu-AA-47070	BRD-K83970940-001-02-9	CC(C)(C)CC(=O)Nc1c(F)cc(cc1F)C(=O)\N=c1/sccn1COP(O)(O)=O	MSWIQSFUBYCFJE-PGMHBOJBSA-N	-7.3706	-0.654383
RAF709	BRD-K00010389-001-01-9	Cc1ncc(NC(=O)c2cccc(c2)C(F)(F)F)cc1-c1cnc(OC2CCOCC2)c(c1)N1CCOCC1	FYNMINFUAIDIFL-UHFFFAOYSA-N	-7.37036	0.88924
bictegravir	BRD-K00003247-001-01-9	[H][C@@]12CC[C@@]([H])(C1)N1C(=O)c3c(O)c(=O)c(cn3C[C@@]1([H])O2)C(=O)NCc1c(F)cc(F)cc1F	SOLUWJRYJLAZCX-LYOVBCGYSA-N	-7.37027	1.75978
alvimopan	BRD-K07857022-002-02-9	C[C@H]1CN(C[C@H](Cc2ccccc2)C(=O)NCC(O)=O)CC[C@@]1(C)c1cccc(O)c1	UPNUIXSCZBYVBB-JVFUWBCBSA-N	-7.36898	0.673605
LXR-623	BRD-K54520417-001-02-9	Fc1ccc(cc1)-c1n(Cc2ccc(F)cc2Cl)nc2c(cccc12)C(F)(F)F	KYWWJENKIMRJBI-UHFFFAOYSA-N	-7.36832	-0.444808
equol	BRD-K54847683-001-04-0	Oc1ccc(cc1)[C@H]1COc2cc(O)ccc2C1	ADFCQWZHKCXPAJ-GFCCVEGCSA-N	-7.36243	-0.277864
CBS-1114	BRD-K91874254-001-01-4	NC(=NNc1ccccc1)c1ccccc1	ZOBKPJRHDMKXQG-UHFFFAOYSA-N	-7.36167	-0.753801
CGP-60474	BRD-K79090631-001-23-9	OCCCNc1cc(ccn1)-c1ccnc(Nc2cccc(Cl)c2)n1	IYNDTACKOAXKBJ-UHFFFAOYSA-N	-7.36137	0.265539
fosaprepitant-dimeglumine	BRD-K23848629-401-05-2	C[C@@H](O[C@H]1OCCN(Cc2nn(c(=O)[nH]2)P(O)(O)=O)[C@H]1c1ccc(F)cc1)c1cc(cc(c1)C(F)(F)F)C(F)(F)F	BARDROPHSZEBKC-OITMNORJSA-N	-7.36086	0.528369
marbofloxacin	BRD-K71926323-001-14-6	CN1CCN(CC1)c1c(F)cc2c3c1OCN(C)n3cc(C(O)=O)c2=O	BPFYOAJNDMUVBL-UHFFFAOYSA-N	-7.36042	-0.159669
PP242	BRD-K87112191-001-04-5	CC(C)n1nc(-c2cc3cc(O)ccc3[nH]2)c2c(N)ncnc12	MFAQYJIYDMLAIM-UHFFFAOYSA-N	-7.35987	0.299324
tolrestat	BRD-K85693895-001-03-7	COc1ccc2c(cccc2c1C(F)(F)F)C(=S)N(C)CC(O)=O	LUBHDINQXIHVLS-UHFFFAOYSA-N	-7.35912	1.75038
L-670596	BRD-A85472596-001-03-9	CS(=O)(=O)c1ccc(Cn2c3[C@@H](CC(O)=O)CCCc3c3cc(F)cc(F)c23)cc1 |&1:11,r|	GMJWAIMJHBTYPD-CQSZACIVSA-N	-7.3586	-0.584078
lomitapide	BRD-K92213669-001-02-9	FC(F)(F)CNC(=O)C1(CCCCN2CCC(CC2)NC(=O)c2ccccc2-c2ccc(cc2)C(F)(F)F)c2ccccc2-c2ccccc12	MBBCVAKAJPKAKM-UHFFFAOYSA-N	-7.35823	-0.424368
SKF-89976A	BRD-K01826728-003-10-9	OC(=O)[C@H]1CCCN(CCC=C(c2ccccc2)c2ccccc2)C1 |&1:3|	TXQKSMSLZVKQBI-FQEVSTJZSA-N	-7.35808	-0.294366
eupatilin	BRD-K47031502-001-02-4	COc1ccc(cc1OC)-c1cc(=O)c2c(O)c(OC)c(O)cc2o1	DRRWBCNQOKKKOL-UHFFFAOYSA-N	-7.35798	-1.29552
calcium-levofolinate	BRD-K97009491-238-05-9	Nc1nc(=O)c2N(C=O)[C@@H](CNc3ccc(cc3)C(=O)N[C@@H](CCC(O)=O)C(O)=O)CNc2[nH]1	VVIAGPKUTFNRDU-STQMWFEESA-N	-7.35782	1.58615
leucovorin	BRD-K01825581-238-05-9	Nc1nc(=O)c2N(C=O)[C@@H](CNc3ccc(cc3)C(=O)N[C@@H](CCC(O)=O)C(O)=O)CNc2[nH]1 |a:21,&1:9|	VVIAGPKUTFNRDU-STQMWFEESA-N	-7.35782	-0.807235
PF-670462	BRD-K96295391-300-01-7	Nc1nccc(n1)-c1c(ncn1C1CCCCC1)-c1ccc(F)cc1	WUDBUIUHVNECTM-UHFFFAOYSA-N	-7.35773	-0.205906
MRS-1334	BRD-A06784547-001-03-9	CCOC(=O)C1=C(C)NC(=C([C@@H]1C#Cc1ccccc1)C(=O)OCc1ccc(cc1)[N+]([O-])=O)c1ccccc1 |&1:11,r,c:5,9|	QFLOJAMZLQXHFS-AREMUKBSSA-N	-7.35719	1.54481
cabotegravir	BRD-K76819217-001-02-2	C[C@H]1CO[C@@H]2Cn3cc(C(=O)NCc4ccc(F)cc4F)c(=O)c(O)c3C(=O)N12	WCWSTNLSLKSJPK-LKFCYVNXSA-N	-7.35707	-0.170572
salmeterol	BRD-K01826763-104-14-9	OCc1cc(ccc1O)[C@@H](O)CNCCCCCCOCCCCc1ccccc1 |&1:9|	GIIZNNXWQWCKIB-VWLOTQADSA-N	-7.35498	0.67603
AM211	BRD-K00003152-001-01-9	CCN(Cc1cc(ccc1-c1cc(CC(O)=O)ccc1OC)C(F)(F)F)C(=O)NCc1ccccc1	OPXIRFWNLBDKQB-UHFFFAOYSA-N	-7.35379	0.345438
nelociguat	BRD-K00003315-001-01-9	COC(=O)Nc1c(N)nc(nc1N)-c1nn(Cc2ccccc2F)c2ncccc12	FTQHGWIXJSSWOY-UHFFFAOYSA-N	-7.35272	-0.204811
metaproterenol	BRD-K01826731-065-10-9	CC(C)NC[C@@H](O)c1cc(O)cc(O)c1 |&1:5|	LMOINURANNBYCM-LLVKDONJSA-N	-7.35161	-0.152363
enasidenib	BRD-K70601687-001-01-3	CC(C)(O)CNc1nc(Nc2ccnc(c2)C(F)(F)F)nc(n1)-c1cccc(n1)C(F)(F)F	DYLUUSLLRIQKOE-UHFFFAOYSA-N	-7.35142	1.25867
GPi-688	BRD-A90201073-001-02-9	OC[C@H](O)CN1C(=O)[C@@H](Cc2ccccc12)NC(=O)c1cc2cc(Cl)sc2[nH]1 |a:2,&1:8|	UICNBXVDHCBKCE-TZMCWYRMSA-N	-7.35132	-0.63178
taladegib	BRD-K50498985-001-04-9	CN(C1CCN(CC1)c1nnc(-c2ccnn2C)c2ccccc12)C(=O)c1ccc(F)cc1C(F)(F)F	SZBGQDXLNMELTB-UHFFFAOYSA-N	-7.348	-0.658987
cromoglicic-acid	BRD-K20920669-304-12-9	OC(COc1cccc2oc(cc(=O)c12)C(O)=O)COc1cccc2oc(cc(=O)c12)C(O)=O	IMZMKUWMOSJXDT-UHFFFAOYSA-N	-7.3479	0.632982
pitavastatin	BRD-K75958547-238-04-9	O[C@H](C[C@H](O)\C=C\c1c(nc2ccccc2c1-c1ccc(F)cc1)C1CC1)CC(O)=O	VGYFMXBACGZSIL-MCBHFWOFSA-N	-7.34768	0.957578
rucaparib	BRD-K88560311-001-08-9	CNCc1ccc(cc1)-c1[nH]c2cc(F)cc3C(=O)NCCc1c23	HMABYWSNWIZPAG-UHFFFAOYSA-N	-7.34606	-0.246324
SHA-68	BRD-A63344375-001-02-9	Fc1ccc(CNC(=O)N2CCN3[C@@H](C2)C(OC3=O)(c2ccccc2)c2ccccc2)cc1 |&1:13,r|	SFRQIPRTNYHJHP-QHCPKHFHSA-N	-7.34326	0.955863
SB-202190	BRD-K54330070-001-15-4	Oc1ccc(cc1)-c1nc(c([nH]1)-c1ccc(F)cc1)-c1ccncc1	QHKYPYXTTXKZST-UHFFFAOYSA-N	-7.34272	0.558576
dilmapimod	BRD-K00003459-001-01-9	Cc1cc(F)ccc1-c1nc(NC(CO)CO)nc2n(-c3c(F)cccc3F)c(=O)ccc12	ORVNHOYNEHYKJG-UHFFFAOYSA-N	-7.34159	-0.374978
ARV-825	BRD-A00047421-001-01-7	Cc1sc-2c(c1C)C(=N[C@@H](CC(=O)Nc1ccc(OCCOCCOCCOCCNc3cccc4C(=O)N([C@H]5CCC(=O)NC5=O)C(=O)c34)cc1)c1nnc(C)n-21)c1ccc(Cl)cc1 |a:9,&1:39,c:8|	RWLOGRLTDKDANT-ZPGRZCPFSA-N	-7.34157	-0.365275
AT-1015	BRD-K06496777-003-02-9	O=CN1CCC(CC1)C(=O)NCCN1CCC(CC1)=C1c2ccccc2C=Cc2ccccc12 |c:29|	BSPMYKLEFGUTSI-UHFFFAOYSA-N	-7.34146	0.971187
pantethine	BRD-K68764924-001-06-9	CC(C)(CO)[C@@H](O)C(=O)NCCC(=O)NCCSSCCNC(=O)CCNC(=O)[C@H](O)C(C)(C)CO	DJWYOLJPSHDSAL-ROUUACIJSA-N	-7.33973	1.25774
MK-0893	BRD-K16732600-001-02-9	COc1ccc2cc(ccc2c1)-c1cc(nn1[C@@H](C)c1ccc(cc1)C(=O)NCCC(O)=O)-c1cc(Cl)cc(Cl)c1	DNTVJEMGHBIUMW-IBGZPJMESA-N	-7.33866	0.138087
SC-236	BRD-K76365178-001-02-9	NS(=O)(=O)c1ccc(cc1)-n1nc(cc1-c1ccc(Cl)cc1)C(F)(F)F	NSQNZEUFHPTJME-UHFFFAOYSA-N	-7.3385	0.0568497
valrubicin	BRD-K72951360-001-02-9	CCCCC(=O)OCC(=O)[C@@]1(O)C[C@H](O[C@H]2C[C@H](NC(=O)C(F)(F)F)[C@H](O)[C@H](C)O2)c2c(O)c3C(=O)c4c(OC)cccc4C(=O)c3c(O)c2C1	ZOCKGBMQLCSHFP-KQRAQHLDSA-N	-7.33741	-0.141405
MD-920	BRD-K92758126-001-20-9	C[C@@]12[C@H]3[C@H](C(O)=O)[C@@]45CC(=C)[C@@](O)(C4)CC[C@H]5[C@]3(OC1=O)C=C[C@@H]2O |c:25|	IXORZMNAPKEEDV-OBDJNFEBSA-N	-7.33643	0.848658
T-025	BRD-K16605796-001-01-9	CNc1nc(NCc2ncccn2)c2c(c[nH]c2n1)-c1ccc2ncccc2c1	PMWVYONICYRLNY-UHFFFAOYSA-N	-7.33641	0.59962
etrasimod	BRD-K00003139-001-01-9	OC(=O)C[C@H]1CCc2c1[nH]c1ccc(OCc3ccc(C4CCCC4)c(c3)C(F)(F)F)cc21	MVGWUTBTXDYMND-QGZVFWFLSA-N	-7.33616	-5.07798
nemorubicin	BRD-K51911221-001-02-9	CO[C@@H]1CN(CCO1)[C@H]1C[C@H](O[C@H]2C[C@@](O)(Cc3c(O)c4C(=O)c5cccc(OC)c5C(=O)c4c(O)c23)C(=O)CO)O[C@@H](C)[C@H]1O	CTMCWCONSULRHO-UHQPFXKFSA-N	-7.33612	-0.230386
GSK163090	BRD-K69669039-001-01-8	Cc1ccc2c(cccc2n1)N1CCN(CCc2cccc(c2)N2CCNC2=O)CC1	ANGUXJDGJCHGOG-UHFFFAOYSA-N	-7.33532	0.219809
GW-311616	BRD-K37864785-001-02-9	CC(C)[C@H]1[C@H]2[C@@H](CCN2C(=O)\C=C\CN2CCCCC2)N(C1=O)S(C)(=O)=O	NDNKNUMSTIMSHQ-URZKGLGPSA-N	-7.33324	-0.476681
omapatrilat	BRD-K00003265-001-01-9	[H][C@]12CCC[C@H](N1C(=O)[C@H](CCS2)NC(=O)[C@@H](S)Cc1ccccc1)C(O)=O	LVRLSYPNFFBYCZ-VGWMRTNUSA-N	-7.33196	-0.799005
SC-51089	BRD-K62715847-003-02-9	Clc1ccc2Oc3ccccc3CN(C(=O)NNC(=O)CCc3ccncc3)c2c1	XDJPQOUDGROSEU-UHFFFAOYSA-N	-7.33128	-0.0790642
LB42708	BRD-K18834913-001-05-9	Brc1ccc(Cn2cncc2Cn2cc(C(=O)N3CCOCC3)c(c2)-c2cccc3ccccc23)cc1	GUUIRIMAQGOLHT-UHFFFAOYSA-N	-7.33062	-0.499444
CYM-5442	BRD-A43005764-003-02-9	CCOc1ccc(cc1OCC)-c1nc(no1)-c1cccc2[C@@H](CCc12)NCCO |&1:22|	NUIKTBLZSPQGCP-LJQANCHMSA-N	-7.3305	1.18347
stemregenin-1	BRD-K36739687-001-03-0	CC(C)n1cnc2c(NCCc3ccc(O)cc3)nc(nc12)-c1csc2ccccc12	BGFHMYJZJZLMHW-UHFFFAOYSA-N	-7.32875	1.51495
SB-239063	BRD-K82091397-001-04-9	COc1nccc(n1)-c1c(ncn1[C@H]1CC[C@H](O)CC1)-c1ccc(F)cc1 |r|	ZQUSFAUAYSEREK-WKILWMFISA-N	-7.3279	0.254279
fenebrutinib	BRD-K25290930-001-03-9	C[C@H]1CN(CCN1c1ccc(Nc2cc(cn(C)c2=O)-c2ccnc(N3CCn4c5CC(C)(C)Cc5cc4C3=O)c2CO)nc1)C1COC1	WNEODWDFDXWOLU-QHCPKHFHSA-N	-7.32626	0.405639
sulpiride	BRD-A55272860-001-18-9	CCN1CCC[C@@H]1CNC(=O)c1cc(ccc1OC)S(N)(=O)=O |&1:6,r|	BGRJTUBHPOOWDU-LLVKDONJSA-N	-7.32525	-0.789018
SB-225002	BRD-K61323504-001-04-0	Oc1cc(ccc1NC(=O)Nc1ccccc1Br)[N+]([O-])=O	MQBZVUNNWUIPMK-UHFFFAOYSA-N	-7.32512	-0.911802
SRT2104	BRD-K48452630-001-02-6	Cc1nc(sc1C(=O)Nc1ccccc1-c1cn2c(CN3CCOCC3)csc2n1)-c1cccnc1	LAMQVIQMVKWXOC-UHFFFAOYSA-N	-7.3246	-0.395358
sofosbuvir	BRD-K00026984-001-02-9	CC(C)OC(=O)[C@H](C)N[P@](=O)(OC[C@H]1O[C@@H](n2ccc(=O)[nH]c2=O)[C@](C)(F)[C@@H]1O)Oc1ccccc1	TTZHDVOVKQGIBA-IQWMDFIBSA-N	-7.32426	-0.568937
sinefungin	BRD-K91100918-001-03-8	N[C@@H](CC[C@H](N)C(O)=O)C[C@H]1O[C@H]([C@H](O)[C@@H]1O)n1cnc2c(N)ncnc12	LMXOHSDXUQEUSF-YECHIGJVSA-N	-7.32288	0.734494
fosinoprilat	BRD-A33506612-001-01-2	OC(=O)[C@@H]1C[C@H](CN1C(=O)C[P@](O)(=O)CCCCc1ccccc1)C1CCCCC1 |a:3,5,&1:11|	WOIWWYDXDVSWAZ-RTWAWAEBSA-N	-7.32208	1.55785
SR-11302	BRD-K16229414-001-02-9	C\C(\C=C\C=C(\C=C\C1=C(C)CCCC1(C)C)/c1ccc(C)cc1)=C/C(O)=O |c:8|	RQANARBNMTXCDM-DKOHIBGUSA-N	-7.3217	0.404889
pixantrone	BRD-K48304345-332-02-4	NCCNc1ccc(NCCN)c2C(=O)c3cnccc3C(=O)c12	PEZPMAYDXJQYRV-UHFFFAOYSA-N	-7.32106	-0.24981
SNX-2112	BRD-K71281111-001-04-3	CC1(C)Cc2c(c(nn2-c2ccc(C(N)=O)c(N[C@H]3CC[C@H](O)CC3)c2)C(F)(F)F)C(=O)C1 |r|	ZFVRYNYOPQZKDG-MQMHXKEQSA-N	-7.32079	-1.15398
TPCA-1	BRD-K51575138-001-12-4	NC(=O)Nc1sc(cc1C(N)=O)-c1ccc(F)cc1	SAYGKHKXGCPTLX-UHFFFAOYSA-N	-7.32025	-0.321966
BW-B70C	BRD-A55946879-001-04-9	C[C@@H](\C=C\c1cccc(Oc2ccc(F)cc2)c1)N(O)C(N)=O |&1:1,r|	UAIYNMRLUHHRMF-FYJFLYSWSA-N	-7.3195	-0.179896
CCG-50014	BRD-K08893438-001-08-9	Cc1ccc(cc1)-n1sc(=O)n(Cc2ccc(F)cc2)c1=O	QUIIIYITNGOFEI-UHFFFAOYSA-N	-7.31906	0.0189551
R-1485	BRD-K96418224-300-02-9	Fc1ccccc1S(=O)(=O)N1CCOc2c(cccc12)N1CCNCC1	UPROBLPRPWYJGN-UHFFFAOYSA-N	-7.31875	0.456336
zaltoprofen	BRD-A00578795-001-05-9	C[C@@H](C(O)=O)c1ccc2Sc3ccccc3C(=O)Cc2c1 |&1:1,r|	MUXFZBHBYYYLTH-SNVBAGLBSA-N	-7.31784	-1.02146
BMS-817378	BRD-K81026553-234-01-8	Nc1nccc(Oc2ccc(NC(=O)c3cn(COP(O)(O)=O)cc(-c4ccc(F)cc4)c3=O)cc2F)c1Cl	KXDZWUPUSDCGDD-UHFFFAOYSA-N	-7.31751	1.3336
erteberel	BRD-K80608265-001-01-6	Oc1ccc(cc1)[C@@H]1Oc2ccc(O)cc2[C@@H]2CCC[C@H]12	XIESSJVMWNJCGZ-VKJFTORMSA-N	-7.31676	0.176438
nilutamide	BRD-K23566484-001-16-9	CC1(C)NC(=O)N(C1=O)c1ccc(c(c1)C(F)(F)F)[N+]([O-])=O	XWXYUMMDTVBTOU-UHFFFAOYSA-N	-7.31604	0.80033
ceforanide	BRD-K37848908-001-06-4	NCc1ccccc1CC(=O)N[C@H]1[C@H]2SCC(CSc3nnnn3CC(O)=O)=C(N2C1=O)C(O)=O |c:29|	SLAYUXIURFNXPG-CRAIPNDOSA-N	-7.31595	0.85267
CPI-613	BRD-A06916187-001-03-9	OC(=O)CCCC[C@@H](CCSCc1ccccc1)SCc1ccccc1 |&1:7,r|	ZYRLHJIMTROTBO-NRFANRHFSA-N	-7.31551	-1.00452
GW-1100	BRD-K23614267-001-01-2	CCOC(=O)c1ccc(cc1)-n1cc(Cc2cnc(OCC)nc2)c(=O)nc1SCc1ccc(F)cc1	PTPNCCWOTBBVJR-UHFFFAOYSA-N	-7.31513	-0.694092
GDC-0994	BRD-A20830788-001-01-9	Cn1nccc1Nc1nccc(n1)-c1ccn([C@@H](CO)c2ccc(Cl)c(F)c2)c(=O)c1 |&1:17,r|	RZUOCXOYPYGSKL-SFHVURJKSA-N	-7.31495	0.239801
ravoxertinib	BRD-K86309810-001-02-9	Cn1nccc1Nc1nccc(n1)-c1ccn([C@H](CO)c2ccc(Cl)c(F)c2)c(=O)c1	RZUOCXOYPYGSKL-GOSISDBHSA-N	-7.31495	0.112008
UK-5099	BRD-K19558579-001-02-9	OC(=O)C(=C\c1cn(-c2ccccc2)c2ccccc12)\C#N	BIZNHCWFGNKBBZ-JLHYYAGUSA-N	-7.31455	-0.977287
SU11274	BRD-K02965346-001-07-5	CN(c1cccc(Cl)c1)S(=O)(=O)c1ccc2NC(=O)\C(=C/c3[nH]c(C)c(C(=O)N4CCN(C)CC4)c3C)c2c1	FPYJSJDOHRDAMT-KQWNVCNZSA-N	-7.31348	-0.586258
AMG-837	BRD-K43802723-238-02-9	CC#C[C@@H](CC(O)=O)c1ccc(OCc2cccc(c2)-c2ccc(cc2)C(F)(F)F)cc1	ZOPNBMMVVZRSGH-NRFANRHFSA-N	-7.31041	-1.86807
luzindole	BRD-K67013324-001-05-9	CC(=O)NCCc1c(Cc2ccccc2)[nH]c2ccccc12	WVVXBPKOIZGVNS-UHFFFAOYSA-N	-7.30918	0.918924
UNC1215	BRD-K83189926-001-05-9	O=C(N1CCC(CC1)N1CCCC1)c1ccc(C(=O)N2CCC(CC2)N2CCCC2)c(Nc2ccccc2)c1	PQOOIERVZAXHBP-UHFFFAOYSA-N	-7.30853	-0.518476
ramipril	BRD-K89348303-001-18-9	CCOC(=O)[C@H](CCc1ccccc1)N[C@@H](C)C(=O)N1[C@H]2CCC[C@H]2C[C@H]1C(O)=O	HDACQVRGBOVJII-JBDAPHQKSA-N	-7.30458	-0.815253
TMN-355	BRD-K24527118-001-02-9	Fc1cccc(Cl)c1C(=O)NC(=O)NC1c2ccccc2-c2ccccc12	SFNLLCUAISZNRV-UHFFFAOYSA-N	-7.30358	0.460768
siramesine	BRD-K51333959-003-02-9	Fc1ccc(cc1)-n1cc(CCCCN2CCC3(CC2)OCc2ccccc32)c2ccccc12	XWAONOGAGZNUSF-UHFFFAOYSA-N	-7.30335	-0.169811
GSK503	BRD-K72293620-001-01-7	CC(C)n1cc(C)c2c(cc(cc12)-c1ccc(nc1)N1CCN(C)CC1)C(=O)NCc1c(C)cc(C)[nH]c1=O	HRDQQHUKUIKFHT-UHFFFAOYSA-N	-7.30134	-1.19302
ruboxistaurin	BRD-K27677357-003-04-9	CN(C)C[C@@H]1CCn2cc(C3=C(C(=O)NC3=O)c3cn(CCO1)c1ccccc31)c1ccccc21 |t:10|	ZCBUQCWBWNUWSU-SFHVURJKSA-N	-7.30096	1.36066
safflower-yellow	BRD-A96503329-001-01-7	OC[C@H]1O[C@@H]([C@H](O)[C@@H](O)[C@@H]1O)[C@]1(O)C(=O)[C@@H](\C=C2/C(=O)C(=C(O)\C=C\c3ccc(O)cc3)C(=O)[C@@](O)([C@H]3O[C@H](CO)[C@@H](O)[C@H](O)[C@H]3O)C2=O)C(=O)C(=C(O)\C=C\c2ccc(O)cc2)C1=O |a:2,5,7,<NL>9,11,34,38,41,43,45,&1:4,&2:15,&3:20,&4:36,&5:51|	HLUBVUICXYRPPM-DVSWWXTKSA-N	-7.30063	-0.97119
piceatannol	BRD-K91509126-001-26-9	Oc1cc(O)cc(\C=C\c2ccc(O)c(O)c2)c1	CDRPUGZCRXZLFL-OWOJBTEDSA-N	-7.29958	0.581801
aloe-emodin	BRD-K04851519-001-06-8	OCc1cc(O)c2C(=O)c3c(O)cccc3C(=O)c2c1	YDQWDHRMZQUTBA-UHFFFAOYSA-N	-7.29882	-0.313248
GW-788388	BRD-K78086729-001-04-9	O=C(NC1CCOCC1)c1ccc(cc1)-c1cc(ccn1)-c1c[nH]nc1-c1ccccn1	SAGZIBJAQGBRQA-UHFFFAOYSA-N	-7.29853	-0.0916324
chrysin	BRD-K22861715-001-18-9	Oc1cc(O)c2c(c1)oc(cc2=O)-c1ccccc1	RTIXKCRFFJGDFG-UHFFFAOYSA-N	-7.29765	0.210742
zacopride	BRD-K01826799-003-02-9	COc1cc(N)c(Cl)cc1C(=O)N[C@H]1CN2CCC1CC2 |&1:13,THB:12:13:16.17:19.20|	FEROPKNOYKURCJ-ZDUSSCGKSA-N	-7.29737	0.110321
arofylline	BRD-K33852358-001-09-9	CCCn1c(=O)n(-c2ccc(Cl)cc2)c2nc[nH]c2c1=O	GVTLDPJNRVMCAL-UHFFFAOYSA-N	-7.29629	1.74136
alosetron	BRD-K46742498-003-12-9	Cc1nc[nH]c1CN1CCc2c(C1=O)c1ccccc1n2C	JSWZEAMFRNKZNL-UHFFFAOYSA-N	-7.29454	1.64276
CL316243	BRD-K06467130-304-02-7	C[C@H](Cc1ccc2OC(Oc2c1)(C(O)=O)C(O)=O)NC[C@H](O)c1cccc(Cl)c1	JEDJMKTVUPSHFW-ABAIWWIYSA-N	-7.29396	1.741
PF-04447943	BRD-K50031829-001-02-9	C[C@@H]1CN(Cc2ncccn2)C[C@H]1c1nc(=O)c2cnn(C3CCOCC3)c2[nH]1	IWXUVYOOUMLUTQ-CZUORRHYSA-N	-7.29324	0.465067
KPT-9274	BRD-K00004701-001-01-9	Nc1ccc(\C=C\C(=O)NCc2cc3cc(cc(-c4ccc(F)cc4)c3o2)-c2ccc(cc2)C(=O)N2CCC(F)(F)CC2)cn1	MRFOPLWJZULAQD-SWGQDTFXSA-N	-7.29183	0.977288
flupentixol	BRD-K70487031-001-02-8	OCCN1CCN(CC\C=C2\c3ccccc3Sc3ccc(cc23)C(F)(F)F)CC1	NJMYODHXAKYRHW-DVZOWYKESA-N	-7.29157	-0.743094
fluvastatin	BRD-K66296774-001-07-9	CC(C)n1c(\C=C\[C@@H](O)C[C@@H](O)CC(O)=O)c(-c2ccc(F)cc2)c2ccccc12	FJLGEFLZQAZZCD-MCBHFWOFSA-N	-7.29043	0.181865
PF-04885614	BRD-K92435527-001-03-9	CC(C)(N)c1nc(c[nH]1)-c1ccc(OC(F)(F)F)cc1	AGORGFNWYAUYSU-UHFFFAOYSA-N	-7.28993	0.155996
CGP-52411	BRD-K13087974-001-02-5	O=C1NC(=O)c2cc(Nc3ccccc3)c(Nc3ccccc3)cc12	AAALVYBICLMAMA-UHFFFAOYSA-N	-7.28987	0.247138
levomequitazine	BRD-A67616246-001-08-9	C([C@H]1CN2CCC1CC2)N1c2ccccc2Sc2ccccc12 |&1:1,r|	HOKDBMAJZXIPGC-MRXNPFEDSA-N	-7.28975	0.55968
acrivastine	BRD-K50163129-001-02-9	Cc1ccc(cc1)C(=C/CN1CCCC1)\c1cccc(\C=C\C(O)=O)n1	PWACSDKDOHSSQD-IUTFFREVSA-N	-7.2897	1.30325
fluoxetine	BRD-A31159102-003-28-8	CNCCC(Oc1ccc(cc1)C(F)(F)F)c1ccccc1	RTHCYVBBDHJXIQ-UHFFFAOYSA-N	-7.28951	-0.183881
UNC3230	BRD-K46344388-001-02-9	NC(=O)c1nc(Nc2ccccc2)sc1NC(=O)C1CCCCC1	RZCNASHHHSKTGP-UHFFFAOYSA-N	-7.28922	-0.247878
SGI-1027	BRD-K61228301-001-03-9	Cc1cc(Nc2ccc(NC(=O)c3ccc(Nc4ccnc5ccccc45)cc3)cc2)nc(N)n1	QSYLKMKIVWJAAK-UHFFFAOYSA-N	-7.28908	0.43498
BMS-536924	BRD-K34581968-001-04-6	Cc1cc(cc2[nH]c(nc12)-c1c(NC[C@@H](O)c2cccc(Cl)c2)cc[nH]c1=O)N1CCOCC1	ZWVZORIKUNOTCS-OAQYLSRUSA-N	-7.28865	-1.02392
isofloxythepin	BRD-A07704283-001-01-3	CC(C)c1ccc2Sc3cc(F)ccc3C[C@@H](N3CCN(CCO)CC3)c2c1 |&1:16,r|	XDBMBHVYXPBOPL-OAQYLSRUSA-N	-7.28697	-0.0388887
SB-747651A	BRD-K49597925-300-02-9	CCn1c(nc2cncc(CNC3CCNCC3)c12)-c1nonc1N	MBCJUIJWPYUEBX-UHFFFAOYSA-N	-7.28615	0.898451
casanthranol-variant	BRD-K12413266-001-02-1	OC[C@H]1O[C@@H](Oc2c3cccc(O)c3c(O)c3c(O)cc(CO)cc23)[C@H](O)[C@H](O)[C@H]1O	XMCJWIFCIIXRGI-BAEVKLAGSA-N	-7.28557	0.353175
W-54011	BRD-A00559310-003-01-1	COc1ccc2CCC[C@@H](C(=O)N(Cc3ccc(cc3)N(C)C)c3ccc(cc3)C(C)C)c2c1 |&1:9|	DVYASSBBADJRAS-MUUNZHRXSA-N	-7.2845	-2.64091
BCI-540	BRD-K23672206-001-02-9	Cc1oc2nc3CCCCc3c(NC(=O)CN3CCCC3=O)c2c1C	PSPGQHXMUKWNDI-UHFFFAOYSA-N	-7.28413	1.19325
MLN1117	BRD-K73877023-001-01-9	Nc1nc2cc(ccc2o1)-c1ccc2ncc(C(=O)N3CCOCC3)n2c1	BLGWHBSBBJNKJO-UHFFFAOYSA-N	-7.28287	1.02772
A-803467	BRD-K28570407-001-02-0	COc1cc(NC(=O)c2ccc(o2)-c2ccc(Cl)cc2)cc(OC)c1	VHKBTPQDHDSBSP-UHFFFAOYSA-N	-7.28216	0.296284
edoxudine	BRD-K86892782-001-18-9	CCc1cn([C@H]2C[C@H](O)[C@@H](CO)O2)c(=O)[nH]c1=O	XACKNLSZYYIACO-DJLDLDEBSA-N	-7.2816	-0.256931
trequinsin	BRD-K84663978-003-05-9	COc1cc2CCn3c(c\c(=N/c4c(C)cc(C)cc4C)n(C)c3=O)-c2cc1OC	MCMSJVMUSBZUCN-YYDJUVGSSA-N	-7.28156	-0.959289
paromomycin	BRD-K36524108-065-07-3	NC[C@@H]1O[C@H](O[C@@H]2[C@@H](CO)O[C@@H](O[C@@H]3[C@@H](O)[C@H](N)C[C@H](N)[C@H]3O[C@H]3O[C@H](CO)[C@@H](O)[C@H](O)[C@H]3N)[C@@H]2O)[C@H](N)[C@@H](O)[C@@H]1O	UOZODPSAJZTQNH-LSWIJEOBSA-N	-7.28036	0.797092
FR-180204	BRD-K68756823-001-11-3	Nc1[nH]nc2nnc(cc12)-c1c(nn2ccccc12)-c1ccccc1	XVECMUKVOMUNLE-UHFFFAOYSA-N	-7.28016	-0.712939
efatutazone	BRD-A24560335-300-02-9	Cc1cc(Oc2ccc3nc(COc4ccc(C[C@H]5SC(=O)NC5=O)cc4)n(C)c3c2)cc(C)c1N |r|	JCYNMRJCUYVDBC-HSZRJFAPSA-N	-7.27987	0.497144
trospium	BRD-K00003641-003-01-9	[H][C@]12CC[C@]([H])(C[C@@H](C1)OC(=O)C(O)(c1ccccc1)c1ccccc1)[N+]21CCCC1 |&1:1,4,7|	OYYDSUSKLWTMMQ-JKHIJQBDSA-N	-7.27903	-0.0727361
licarbazepine	BRD-A22642447-001-03-9	NC(=O)N1c2ccccc2C[C@@H](O)c2ccccc12 |&1:11,r|	BMPDWHIDQYTSHX-CQSZACIVSA-N	-7.27854	0.779102
carbadox	BRD-K56735750-001-10-9	COC(=O)N\N=C\c1c[n+]([O-])c2ccccc2[n+]1[O-]	OVGGLBAWFMIPPY-WUXMJOGZSA-N	-7.27805	0.00486431
CYM-50769	BRD-K27732927-001-04-9	COc1ccc(Oc2c(Cl)cnn(C3c4ccccc4-c4ccccc34)c2=O)cc1	QHVSQUYCVUHYKT-UHFFFAOYSA-N	-7.27795	-0.394645
quazinone	BRD-K63631219-001-01-6	CC1N2Cc3c(Cl)cccc3NC2=NC1=O |c:14|	BHZFZYLBVSWUMT-UHFFFAOYSA-N	-7.2766	1.98544
adenosine-phosphate	BRD-K85767870-001-14-9	Nc1ncnc2n(cnc12)[C@@H]1O[C@H](COP(O)(O)=O)[C@@H](O)[C@H]1O	UDMBCSSLTHHNCD-KQYNXXCUSA-N	-7.27603	-1.01414
ramosetron	BRD-K85046107-003-03-9	Cn1cc(C(=O)[C@@H]2CCc3nc[nH]c3C2)c2ccccc12	NTHPAPBPFQJABD-LLVKDONJSA-N	-7.27573	-0.438666
TC-S-7006	BRD-K51776215-001-03-9	Fc1ccc(Nc2c(cnc3cnc(NCc4cccnc4)cc23)C#N)cc1Cl	NMEUKWOOQOHUNA-UHFFFAOYSA-N	-7.27556	0.252492
celecoxib	BRD-K02637541-001-17-2	Cc1ccc(cc1)-c1cc(nn1-c1ccc(cc1)S(N)(=O)=O)C(F)(F)F	RZEKVGVHFLEQIL-UHFFFAOYSA-N	-7.27529	-1.61269
mepenzolate	BRD-A62421304-004-19-9	C[N+]1(C)CCC[C@@H](C1)OC(=O)C(O)(c1ccccc1)c1ccccc1 |&1:6|	GKNPSSNBBWDAGH-IBGZPJMESA-N	-7.27501	-1.06032
dobutamine	BRD-A78322124-003-18-1	CC(CCc1ccc(O)cc1)NCCc1ccc(O)c(O)c1	JRWZLRBJNMZMFE-UHFFFAOYSA-N	-7.27483	-0.716828
uridine-triacetate	BRD-K18323388-001-01-1	CC(=O)OC[C@H]1O[C@H]([C@H](OC(C)=O)[C@@H]1OC(C)=O)n1ccc(=O)[nH]c1=O	AUFUWRKPQLGTGF-FMKGYKFTSA-N	-7.2742	-0.444618
seladelpar	BRD-K00003284-236-01-9	CCO[C@H](COc1ccc(cc1)C(F)(F)F)CSc1ccc(OCC(O)=O)c(C)c1	JWHYSEDOYMYMNM-QGZVFWFLSA-N	-7.27303	-1.11045
canagliflozin	BRD-K90868879-001-04-9	Cc1ccc(cc1Cc1ccc(s1)-c1ccc(F)cc1)[C@@H]1O[C@H](CO)[C@@H](O)[C@H](O)[C@H]1O	XTNGUQKDFGDXSJ-ZXGKGEBGSA-N	-7.27094	-1.39112
NDT-9513727	BRD-K17539220-001-02-9	CCCCn1c(CN(Cc2ccc3OCOc3c2)Cc2ccc3OCOc3c2)c(nc1-c1ccccc1)-c1ccccc1	ITACCRHKSPSKKL-UHFFFAOYSA-N	-7.2698	-0.168756
propafenone	BRD-K01826541-003-08-9	CCCNC[C@@H](O)COc1ccccc1C(=O)CCc1ccccc1 |&1:5,r|	JWHAUXFOSRPERK-GOSISDBHSA-N	-7.26834	0.866478
triamterene	BRD-K92049597-001-21-9	Nc1nc(N)c2nc(c(N)nc2n1)-c1ccccc1	FNYLWPVRPXGIIP-UHFFFAOYSA-N	-7.26821	-5.27642
darglitazone	BRD-K82908348-001-01-9	Cc1oc(nc1CCC(=O)c1ccc(CC2SC(=O)NC2=O)cc1)-c1ccccc1	QQKNSPHAFATFNQ-UHFFFAOYSA-N	-7.26784	0.0112014
NS-11394	BRD-K00004548-001-01-9	CC(C)(O)c1ccc2n(cnc2c1)-c1cccc(c1)-c1ccccc1C#N	HLKYSQGBIIIQJN-UHFFFAOYSA-N	-7.26744	-0.707164
niraparib	BRD-K54955827-001-02-2	NC(=O)c1cccc2cn(nc12)-c1ccc(cc1)[C@@H]1CCCNC1	PCHKPVIQAHNQLW-CQSZACIVSA-N	-7.26709	-0.53779
treprostinil	BRD-K19706299-236-02-9	CCCCC[C@H](O)CC[C@H]1[C@H](O)C[C@@H]2Cc3c(C[C@H]12)cccc3OCC(O)=O	PAJMKGZZBBTTOY-ZFORQUDYSA-N	-7.26625	-1.06339
ruxolitinib-(S)	BRD-K19601669-001-04-9	N#CC[C@@H](C1CCCC1)n1cc(cn1)-c1ncnc2[nH]ccc12	HFNKQEVNSGCOJV-HNNXBMFYSA-N	-7.26603	-0.562469
ML141	BRD-A28422330-001-11-9	COc1ccc(cc1)[C@H]1CC(=NN1c1ccc(cc1)S(N)(=O)=O)c1ccccc1 |&1:8,r,c:11|	QBNZBMVRFYREHK-JOCHJYFZSA-N	-7.26554	-2.77809
bumetanide	BRD-K38197229-001-32-9	CCCCNc1cc(cc(c1Oc1ccccc1)S(N)(=O)=O)C(O)=O	MAEIEVLCKWDQJH-UHFFFAOYSA-N	-7.26543	-0.324631
LY3200882	BRD-K00003446-001-01-9	CC(C)(O)c1cc(Nc2cc(Oc3cn(nc3C3CCOCC3)C3CC3)ccn2)ccn1	PNPFMWIDAKQFPY-UHFFFAOYSA-N	-7.26357	-0.303
BE-2254	BRD-A24429032-003-03-2	Oc1ccc(CCNC[C@H]2CCc3ccccc3C2=O)cc1 |r|	PZZOEXPDTYIBPI-MRXNPFEDSA-N	-7.26127	-0.311019
R112	BRD-K23902832-001-01-7	Oc1cccc(Nc2ncc(F)c(Nc3cccc(O)c3)n2)c1	TVKGTSHBQZEFEE-UHFFFAOYSA-N	-7.26101	0.0238375
salicin	BRD-K64614248-001-13-9	OC[C@H]1O[C@@H](Oc2ccccc2CO)[C@H](O)[C@@H](O)[C@@H]1O	NGFMICBWJRZIBI-UJPOAAIJSA-N	-7.25975	0.166457
isodibut	BRD-K60241851-001-11-9	OC(=O)CCCN1C(=O)c2cccc3cccc(C1=O)c23	ZHXRDXTYPCPBTI-UHFFFAOYSA-N	-7.25917	0.173893
AZD8835	BRD-K82894950-001-01-0	CCn1nc(nc1-c1cnc(N)c(n1)-c1nnc(o1)C(C)(C)C)C1CCN(CC1)C(=O)CCO	ZGRDYKFVDCFJCZ-UHFFFAOYSA-N	-7.25905	-0.85048
radezolid	BRD-K84683831-001-02-9	CC(=O)NC[C@H]1CN(C(=O)O1)c1ccc(c(F)c1)-c1ccc(CNCc2cn[nH]n2)cc1	BTTNOGHPGJANSW-IBGZPJMESA-N	-7.2564	0.88344
AZD1080	BRD-K61041538-001-05-5	O=C1Nc2ccc(cc2C1c1ccc(CN2CCOCC2)cn1)C#N	RDXUCTYBYOIJGA-UHFFFAOYSA-N	-7.25626	-0.978109
orbifloxacin	BRD-K63001556-001-11-9	C[C@H]1CN(C[C@@H](C)N1)c1c(F)c(F)c2c(c1F)n(cc(C(O)=O)c2=O)C1CC1	QIPQASLPWJVQMH-DTORHVGOSA-N	-7.25607	0.16441
GSK-J2	BRD-K82484347-001-01-2	OC(=O)CCNc1cc(nc(n1)-c1cccnc1)N1CCc2ccccc2CC1	LJIFOCRGDDQFJF-UHFFFAOYSA-N	-7.25547	0.390703
famprofazone	BRD-A08255417-001-15-4	CC(C)c1c(CN(C)[C@@H](C)Cc2ccccc2)n(C)n(-c2ccccc2)c1=O |&1:8,r|	GNUXVOXXWGNPIV-IBGZPJMESA-N	-7.2552	0.641062
GSK2330672	BRD-K05858796-001-01-7	CCCC[C@]1(CC)CS(=O)(=O)c2cc(CNC(CC(O)=O)CC(O)=O)c(OC)cc2[C@H](N1)c1ccccc1	CZGVOBIGEBDYTP-VSGBNLITSA-N	-7.25483	-0.940705
teneligliptin	BRD-K48068743-001-02-9	Cc1cc(N2CCN(CC2)[C@@H]2CN[C@@H](C2)C(=O)N2CCSC2)n(n1)-c1ccccc1	WGRQANOPCQRCME-PMACEKPBSA-N	-7.25301	-0.477711
CP-91149	BRD-K19171642-001-03-1	CN(C)C(=O)[C@H](O)[C@H](Cc1ccccc1)NC(=O)c1cc2cc(Cl)ccc2[nH]1	HINJNZFCMLSBCI-PKOBYXMFSA-N	-7.25186	0.961747
APY-29	BRD-K17511755-001-02-9	C1CC1c1cc(Nc2ccnc(Nc3ccc4nc[nH]c4c3)n2)[nH]n1	WJNBSTLIALIIEW-UHFFFAOYSA-N	-7.25184	0.872966
AT7867	BRD-K12040459-001-07-8	Clc1ccc(cc1)C1(CCNCC1)c1ccc(cc1)-c1cn[nH]c1	LZMOSYUFVYJEPY-UHFFFAOYSA-N	-7.25038	0.430712
prinaberel	BRD-K87316765-001-01-4	Oc1cc(C=C)c2oc(nc2c1)-c1ccc(O)c(F)c1	MQIMZDXIAHJKQP-UHFFFAOYSA-N	-7.24862	-0.318763
atuveciclib	BRD-K00003144-001-01-9	COc1cc(F)ccc1-c1ncnc(Nc2cccc(C[S@](C)(=N)=O)c2)n1	ACWKGTGIJRCOOM-HHHXNRCGSA-N	-7.24845	-0.0412464
enrofloxacin	BRD-K76534306-001-25-9	CCN1CCN(CC1)c1cc2n(cc(C(O)=O)c(=O)c2cc1F)C1CC1	SPFYMRJSYKOXGV-UHFFFAOYSA-N	-7.24829	0.689742
indocyanine-green	BRD-K80762071-236-03-3	CC1(C)\C(=C/C=C/C=C/C=C/C2=[N+](CCCCS(O)(=O)=O)c3ccc4ccccc4c3C2(C)C)N(CCCCS(O)(=O)=O)c2ccc3ccccc3c12 |c:11|	BDBMLMBYCXNVMC-UHFFFAOYSA-O	-7.24824	-2.63381
narlaprevir	BRD-K38287497-001-02-9	CCCC[C@H](NC(=O)[C@@H]1[C@@H]2[C@H](CN1C(=O)[C@@H](NC(=O)NC1(CS(=O)(=O)C(C)(C)C)CCCCC1)C(C)(C)C)C2(C)C)C(=O)C(=O)NC1CC1	RICZEKWVNZFTNZ-LFGITCQGSA-N	-7.24807	-5.68514
L-655240	BRD-K89402695-001-02-3	Cc1c(CC(C)(C)C(O)=O)n(Cc2ccc(Cl)cc2)c2ccc(F)cc12	JLPYLHLUHJOPNL-UHFFFAOYSA-N	-7.24728	-0.602243
danirixin	BRD-K13769342-001-01-5	Cc1c(F)cccc1NC(=O)Nc1ccc(Cl)c(c1O)S(=O)(=O)[C@H]1CCCNC1	NGYNBSHYFOFVLS-LBPRGKRZSA-N	-7.24703	-0.0658625
AG-490	BRD-K47105409-001-16-9	Oc1ccc(\C=C(/C#N)C(=O)NCc2ccccc2)cc1O	TUCIOBMMDDOEMM-RIYZIHGNSA-N	-7.24595	0.845395
telatinib	BRD-K84564571-001-03-9	CNC(=O)c1cc(COc2nnc(Nc3ccc(Cl)cc3)c3ccoc23)ccn1	QFCXANHHBCGMAS-UHFFFAOYSA-N	-7.24565	0.0750645
BRD7389	BRD-K15107389-001-02-8	O=C1c2ccccc2-c2c(NCCc3ccccc3)c(=O)[nH]c3cccc1c23	XASCINRGTHLHGM-UHFFFAOYSA-N	-7.24556	-0.119427
tezacaftor	BRD-K97101532-001-03-9	CC(C)(CO)c1cc2cc(NC(=O)C3(CC3)c3ccc4OC(F)(F)Oc4c3)c(F)cc2n1C[C@@H](O)CO	MJUVRTYWUMPBTR-MRXNPFEDSA-N	-7.245	-1.13089
SB-216763	BRD-K59184148-001-22-4	Cn1cc(C2=C(C(=O)NC2=O)c2ccc(Cl)cc2Cl)c2ccccc12 |t:4|	JCSGFHVFHSKIJH-UHFFFAOYSA-N	-7.24475	1.18756
voruciclib	BRD-K00004725-001-01-9	CN1CC[C@H]([C@@H]1CO)c1c(O)cc(O)c2c1oc(cc2=O)-c1ccc(cc1Cl)C(F)(F)F	MRPGRAKIAJJGMM-OCCSQVGLSA-N	-7.24318	-0.453863
methantheline	BRD-K09859624-004-11-9	CC[N+](C)(CC)CCOC(=O)C1c2ccccc2Oc2ccccc12	GZHFODJQISUKAY-UHFFFAOYSA-N	-7.24236	0.31478
conivaptan	BRD-K37385792-003-03-9	Cc1nc-2c(CCN(C(=O)c3ccc(NC(=O)c4ccccc4-c4ccccc4)cc3)c3ccccc-23)[nH]1	IKENVDNFQMCRTR-UHFFFAOYSA-N	-7.24175	0.225515
darifenacin	BRD-K95773607-004-05-9	NC(=O)C([C@@H]1CCN(CCc2ccc3OCCc3c2)C1)(c1ccccc1)c1ccccc1	HXGBXQDTNZMWGS-RUZDIDTESA-N	-7.24078	1.16472
PZ-2891	BRD-K00005336-001-01-9	CC(C)c1ccc(CC(=O)N2CCN(CC2)c2ccc(nn2)C#N)cc1	LGWDVWIZDPGCFG-UHFFFAOYSA-N	-7.24065	0.202015
TAK-220	BRD-K38793468-001-01-4	CC(=O)N1CCC(CC1)C(=O)N(CCCN1CCC(Cc2ccc(cc2)C(N)=O)CC1)c1ccc(C)c(Cl)c1	ASSJTMUEFHUKMJ-UHFFFAOYSA-N	-7.2406	0.00489683
estropipate	BRD-K51095933-231-16-9	C[C@]12CC[C@H]3[C@@H](CCc4cc(OS(O)(=O)=O)ccc34)[C@@H]1CCC2=O	JKKFKPJIXZFSSB-CBZIJGRNSA-N	-7.24038	-0.768028
telmisartan	BRD-K73999723-001-14-9	CCCc1nc2c(C)cc(cc2n1Cc1ccc(cc1)-c1ccccc1C(O)=O)-c1nc2ccccc2n1C	RMMXLENWKUUMAY-UHFFFAOYSA-N	-7.23828	-0.758582
lidoflazine	BRD-K62996583-001-11-9	Cc1cccc(C)c1NC(=O)CN1CCN(CCCC(c2ccc(F)cc2)c2ccc(F)cc2)CC1	ZBIAKUMOEKILTF-UHFFFAOYSA-N	-7.23765	-1.00754
vericiguat	BRD-K00003234-001-01-9	COC(=O)Nc1c(N)nc(nc1N)-c1nn(Cc2ccccc2F)c2ncc(F)cc12	QZFHIXARHDBPBY-UHFFFAOYSA-N	-7.23639	0.992848
URB597	BRD-K92169341-001-14-9	NC(=O)c1cccc(c1)-c1cccc(OC(=O)NC2CCCCC2)c1	ROFVXGGUISEHAM-UHFFFAOYSA-N	-7.23609	0.199243
MRK-409	BRD-K57416838-001-01-1	Cn1ncnc1COc1nn2c(nnc2cc1C1CCC1)-c1c(F)cccc1F	GOIFCXRIFSYPFG-UHFFFAOYSA-N	-7.23601	0.0409994
colchicine	BRD-K00259736-001-18-0	COc1cc2CC[C@H](NC(C)=O)c3cc(=O)c(OC)ccc3-c2c(OC)c1OC	IAKHMKGGTNLKSZ-INIZCTEOSA-N	-7.23591	0.343631
pyrotinib	BRD-K00003463-001-01-9	CCOc1cc2ncc(C#N)c(Nc3ccc(OCc4ccccn4)c(Cl)c3)c2cc1NC(=O)\C=C\[C@H]1CCCN1C	SADXACCFNXBCFY-IYNHSRRRSA-N	-7.2343	-0.0669165
TG-100713	BRD-K46392623-001-03-9	Nc1nc(N)c2nc(cnc2n1)-c1cccc(O)c1	UOORQSPLBHUQDQ-UHFFFAOYSA-N	-7.23428	0.11857
proquazone	BRD-K54339150-001-01-8	CC(C)n1c2cc(C)ccc2c(nc1=O)-c1ccccc1	JTIGKVIOEQASGT-UHFFFAOYSA-N	-7.23399	-0.0888474
PT-2385	BRD-K20850787-001-01-6	CS(=O)(=O)c1ccc(Oc2cc(F)cc(c2)C#N)c2CC(F)(F)[C@@H](O)c12	ONBSHRSJOPSEGS-INIZCTEOSA-N	-7.23228	0.137865
LDN193189	BRD-K04853698-376-01-4	C1CN(CCN1)c1ccc(cc1)-c1cnc2c(cnn2c1)-c1ccnc2ccccc12	CDOVNWNANFFLFJ-UHFFFAOYSA-N	-7.23184	0.363928
UPF-1069	BRD-K77950083-001-05-9	O=C(COc1cccc2c1cc[nH]c2=O)c1ccccc1	JJWMRRNGWSITSQ-UHFFFAOYSA-N	-7.22994	0.872693
larotrectinib	BRD-K36574127-001-01-3	O[C@H]1CCN(C1)C(=O)Nc1cnn2ccc(nc12)N1CCC[C@@H]1c1cc(F)ccc1F	NYNZQNWKBKUAII-KBXCAEBGSA-N	-7.22967	0.348563
fenoldopam	BRD-K01826790-066-06-9	Oc1ccc(cc1)[C@H]1CNCCc2c(Cl)c(O)c(O)cc12 |&1:7|	TVURRHSHRRELCG-CYBMUJFWSA-N	-7.22921	0.693189
xaliproden	BRD-K88358234-003-06-9	FC(F)(F)c1cccc(c1)C1=CCN(CCc2ccc3ccccc3c2)CC1 |t:11|	WJJYZXPHLSLMGE-UHFFFAOYSA-N	-7.22908	0.267207
salsolinol-1-carboxylic-acid	BRD-A49952467-001-03-9	C[C@]1(NCCc2cc(O)c(O)cc12)C(O)=O |&1:1,r|	XHGLVMDBZZZXDP-LLVKDONJSA-N	-7.22888	-0.976069
A12B4C3	BRD-A30000356-001-02-9	CCCCCCCCCC[C@@H](O)[C@H]1C=C[C@H]2[C@@H](N1Nc1ccc(cc1)[N+]([O-])=O)C(=O)N(C2=O)c1ccccc1 |&1:10,&2:12,r,c:13|	KVHGJAKTBPFFNV-KUXCXQDQSA-N	-7.22878	-1.4925
GDC-0980	BRD-K23228615-001-04-9	C[C@H](O)C(=O)N1CCN(Cc2sc3c(nc(nc3c2C)-c2cnc(N)nc2)N2CCOCC2)CC1	YOVVNQKCSKSHKT-HNNXBMFYSA-N	-7.22807	-1.09417
apafant	BRD-K28115081-001-04-9	Cc1nnc2CN=C(c3cc(CCC(=O)N4CCOCC4)sc3-n12)c1ccccc1Cl |c:6|	JGPJQFOROWSRRS-UHFFFAOYSA-N	-7.2271	-1.00289
TP-003	BRD-K87941707-001-02-9	CC(C)(O)c1ccn2c(cnc2c1F)-c1ccc(F)c(c1)-c1ccc(F)cc1C#N	SJMMDWXJSSJHOQ-UHFFFAOYSA-N	-7.22696	1.13096
isoliquiritigenin	BRD-K33583600-001-16-1	Oc1ccc(\C=C\C(=O)c2ccc(O)cc2O)cc1	DXDRHHKMWQZJHT-FPYGCLRLSA-N	-7.22637	-0.744598
K-858	BRD-A67748489-001-10-0	CC(=O)NC1=NN(C(C)=O)[C@@](C)(S1)c1ccccc1 |&1:10,r,t:4|	JEFVYQYZCAVNTP-ZDUSSCGKSA-N	-7.22607	-0.846911
acumapimod	BRD-K00003220-001-01-9	Cc1ccc(cc1-n1ncc(C(=O)c2cccc(c2)C#N)c1N)C(=O)NC1CC1	VGUSQKZDZHAAEE-UHFFFAOYSA-N	-7.22584	0.389612
myricitrin	BRD-K48388905-001-12-9	C[C@@H]1O[C@@H](Oc2c(oc3cc(O)cc(O)c3c2=O)-c2cc(O)c(O)c(O)c2)[C@H](O)[C@H](O)[C@H]1O	DCYOADKBABEMIQ-OWMUPTOHSA-N	-7.22415	0.645928
quiflapon	BRD-K39503511-001-03-9	CC(C)(C)Sc1c(CC(C)(C)C(O)=O)n(Cc2ccc(Cl)cc2)c2ccc(OCc3ccc4ccccc4n3)cc12	NZOONKHCNQFYCI-UHFFFAOYSA-N	-7.22354	2.31837
JNJ-63533054	BRD-K19482962-001-02-9	C[C@H](NC(=O)CNC(=O)c1cccc(Cl)c1)c1ccccc1	MWDVCHRYCKXEBY-LBPRGKRZSA-N	-7.22347	0.935365
LY3023414	BRD-K82967180-001-01-6	CO[C@@H](C)Cn1c2c(cnc3ccc(cc23)-c2cncc(c2)C(C)(C)O)n(C)c1=O	ACCFLVVUVBJNGT-AWEZNQCLSA-N	-7.22318	-0.854579
candesartan	BRD-K84091759-001-11-9	CCOc1nc2cccc(C(O)=O)c2n1Cc1ccc(cc1)-c1ccccc1-c1nn[nH]n1	HTQMVQVXFRQIKW-UHFFFAOYSA-N	-7.22283	-1.8567
ezetimibe	BRD-K42260897-001-10-9	O[C@@H](CC[C@@H]1[C@H](N(C1=O)c1ccc(F)cc1)c1ccc(O)cc1)c1ccc(F)cc1	OLNTVTPDXPETLC-XPWALMASSA-N	-7.2227	0.420788
reynoutrin	BRD-K00005343-001-01-9	O[C@@H]1CO[C@@H](Oc2c(oc3cc(O)cc(O)c3c2=O)-c2ccc(O)c(O)c2)[C@H](O)[C@H]1O	PZZRDJXEMZMZFD-BWYUNELBSA-N	-7.22207	-0.977961
LY2365109	BRD-K13888115-003-02-2	CN(CCOc1ccc(cc1C(C)(C)C)-c1ccc2OCOc2c1)CC(O)=O	FKPLJWGRBCQLTL-UHFFFAOYSA-N	-7.22141	-0.6229
floctafenine	BRD-A23418262-001-01-5	OC[C@@H](O)COC(=O)c1ccccc1Nc1ccnc2c(cccc12)C(F)(F)F |&1:2,r|	APQPGQGAWABJLN-GFCCVEGCSA-N	-7.22132	-1.17442
indapamide	BRD-A95869247-001-29-9	C[C@H]1Cc2ccccc2N1NC(=O)c1ccc(Cl)c(c1)S(N)(=O)=O |&1:1,r|	NDDAHWYSQHTHNT-JTQLQIEISA-N	-7.22092	0.71509
pemetrexed	BRD-K32842773-304-06-2	Nc1nc(=O)c2c(CCc3ccc(cc3)C(=O)N[C@@H](CCC(O)=O)C(O)=O)c[nH]c2[nH]1	WBXPDJSOTKVWSJ-ZDUSSCGKSA-N	-7.2202	-1.15898
fentiazac	BRD-K16077845-001-08-9	OC(=O)Cc1sc(nc1-c1ccc(Cl)cc1)-c1ccccc1	JIEKMACRVQTPRC-UHFFFAOYSA-N	-7.21777	-0.810336
GW-583340	BRD-K79930101-300-05-9	CS(=O)(=O)CCNCc1nc(cs1)-c1ccc2ncnc(Nc3ccc(OCc4cccc(F)c4)c(Cl)c3)c2c1	MNNXRVSQOABRRP-UHFFFAOYSA-N	-7.21751	0.500726
AS-252424	BRD-K14988953-001-04-4	Oc1cc(F)ccc1-c1ccc(\C=C2/SC(=O)NC2=O)o1	OYYVWNDMOQPMGE-SDQBBNPISA-N	-7.21747	-0.870912
pefloxacin	BRD-K55034111-066-18-9	CCn1cc(C(O)=O)c(=O)c2cc(F)c(cc12)N1CCN(C)CC1	FHFYDNQZQSQIAI-UHFFFAOYSA-N	-7.2163	-0.0122535
fisetin	BRD-K31836715-001-07-9	Oc1ccc2c(c1)oc(-c1ccc(O)c(O)c1)c(O)c2=O	XHEFDIBZLJXQHF-UHFFFAOYSA-N	-7.21552	-4.81687
FN-1501	BRD-K00003096-001-01-9	CN1CCN(Cc2ccc(NC(=O)c3[nH]ncc3Nc3ncnc4[nH]ccc34)cc2)CC1	VXLAKHWYGRKCGI-UHFFFAOYSA-N	-7.21552	0.726504
toltrazuril	BRD-K64514229-001-07-9	Cc1cc(ccc1Oc1ccc(SC(F)(F)F)cc1)-n1c(=O)[nH]c(=O)n(C)c1=O	OCINXEZVIIVXFU-UHFFFAOYSA-N	-7.21545	-0.128202
aztreonam	BRD-K62607865-001-11-9	C[C@H]1[C@H](NC(=O)C(=N/OC(C)(C)C(O)=O)\c2csc(N)n2)C(=O)N1S(O)(=O)=O	WZPBZJONDBGPKJ-VEHQQRBSSA-N	-7.21475	0.774918
SB-218795	BRD-K61097567-001-10-9	COC(=O)[C@H](NC(=O)c1cc(nc2ccccc12)-c1ccccc1)c1ccccc1	IUMQXQJZIHWLIN-HSZRJFAPSA-N	-7.21356	-0.945985
taselisib	BRD-K44844162-001-04-0	CC(C)n1nc(C)nc1-c1cn2CCOc3cc(ccc3-c2n1)-c1cnn(c1)C(C)(C)C(N)=O	BEUQXVWXFDOSAQ-UHFFFAOYSA-N	-7.21329	-0.176026
NVP-BHG712	BRD-K79259477-001-06-9	Cc1ccc(cc1Nc1nc(nc2n(C)ncc12)-c1cccnc1)C(=O)Nc1cccc(c1)C(F)(F)F	ZCCPLJOKGAACRT-UHFFFAOYSA-N	-7.21297	1.59366
SB-415286	BRD-K76805682-001-18-9	Oc1ccc(NC2=C(C(=O)NC2=O)c2ccccc2[N+]([O-])=O)cc1Cl |t:6|	PQCXVIPXISBFPN-UHFFFAOYSA-N	-7.21281	-1.11227
MRS-1220	BRD-K37618799-001-08-9	Clc1ccc2nc(NC(=O)Cc3ccccc3)n3nc(nc3c2c1)-c1ccco1	TWWFAXQOKNBUCR-UHFFFAOYSA-N	-7.2124	-0.504955
thioperamide	BRD-A85424553-001-07-9	S=C(NC1CCCCC1)N1CCC(CC1)[C@H]1C=NC=N1 |r,c:18,20|	JFAYRTHYLOZRNL-CQSZACIVSA-N	-7.21145	0.69374
vedaprofen	BRD-K00004714-001-01-9	C[C@H](C(O)=O)c1ccc(C2CCCCC2)c2ccccc12 |&1:1,r|	VZUGVMQFWFVFBX-ZDUSSCGKSA-N	-7.21097	0.324375
TC-G-1004	BRD-K76989898-001-02-9	COC1CCN(CC1)c1cccc(n1)-c1cc(NC(C)=O)nc(n1)-n1nc(C)cc1C	JENSDTKXNVHSSN-UHFFFAOYSA-N	-7.21058	-5.20695
firsocostat	BRD-K00003236-001-01-9	COc1ccccc1[C@H](Cn1c2sc(c(C)c2c(=O)n(c1=O)C(C)(C)C(O)=O)-c1ncco1)OC1CCOCC1	ZZWWXIBKLBMSCS-FQEVSTJZSA-N	-7.21025	0.474124
azeliragon	BRD-K51899933-001-02-6	CCCCc1nc(cn1-c1ccc(Oc2ccc(Cl)cc2)cc1)-c1ccc(OCCCN(CC)CC)cc1	KJNNWYBAOPXVJY-UHFFFAOYSA-N	-7.20985	-2.07517
amygdalin	BRD-K03504028-001-09-9	OC[C@H]1O[C@@H](OC[C@H]2O[C@@H](O[C@@H](C#N)c3ccccc3)[C@H](O)[C@@H](O)[C@@H]2O)[C@H](O)[C@@H](O)[C@@H]1O	XUCIJNAGGSZNQT-JHSLDZJXSA-N	-7.20838	0.424587
TCS-3035	BRD-K81935556-001-02-9	OC(=O)COc1ccc(\C=C2/SC(=O)NC2=O)cc1	WXMCOLGPDOYHNK-UITAMQMPSA-N	-7.20794	0.421521
GSK1059615	BRD-K06750613-001-07-3	O=C1NC(=O)\C(S1)=C\c1ccc2nccc(-c3ccncc3)c2c1	QDITZBLZQQZVEE-YBEGLDIGSA-N	-7.20789	0.382832
moxaverine	BRD-K12742203-003-01-7	CCc1cc2cc(OC)c(OC)cc2c(Cc2ccccc2)n1	MYCMTMIGRXJNSO-UHFFFAOYSA-N	-7.20777	0.136926
EB-47	BRD-K66998413-300-02-9	Nc1ncnc2n(cnc12)[C@H]1O[C@H]([C@H](O)[C@@H]1O)C(=O)N1CCN(CC(=O)Nc2cccc3C(=O)NCc23)CC1	DDFLFKTXUWPNMV-LFALDJFMSA-N	-7.20746	0.523522
epoprostenol	BRD-K64054020-236-01-1	CCCCC[C@H](O)\C=C\[C@H]1[C@H](O)C[C@@H]2O\C(C[C@H]12)=C/CCCC(O)=O	KAQKFAOMNZTLHT-OZUDYXHBSA-N	-7.20702	-0.126123
L-755507	BRD-K39359968-001-03-9	CCCCCCNC(=O)Nc1ccc(cc1)S(=O)(=O)Nc1ccc(CCNC[C@H](O)COc2ccc(O)cc2)cc1	NYYJKMXNVNFOFQ-MHZLTWQESA-N	-7.20679	0.643729
DMH1	BRD-K39381259-001-03-9	CC(C)Oc1ccc(cc1)-c1cnc2c(cnn2c1)-c1ccnc2ccccc12	JMIFGARJSWXZSH-UHFFFAOYSA-N	-7.2041	-1.13416
LY303511	BRD-K22385716-001-04-9	O=c1cc(oc2c(cccc12)-c1ccccc1)N1CCNCC1	NGAGMBNBKCDCDJ-UHFFFAOYSA-N	-7.20307	-0.0782228
CCT-031374	BRD-K90999434-004-02-9	O=C(CN1C2=NCCN2c2ccccc12)c1ccc(cc1)-c1ccccc1 |t:4|	JPCYSKNELCOPKJ-UHFFFAOYSA-N	-7.2018	0.679703
flunixin-meglumin	BRD-K99984802-100-14-9	Cc1c(Nc2ncccc2C(O)=O)cccc1C(F)(F)F	NOOCSNJCXJYGPE-UHFFFAOYSA-N	-7.20165	1.26051
LXH254	BRD-K00003107-001-01-9	Cc1ccc(NC(=O)c2ccnc(c2)C(F)(F)F)cc1-c1cc(OCCO)nc(c1)N1CCOCC1	UEPXBTCUIIGYCY-UHFFFAOYSA-N	-7.2002	-0.0626462
nelarabine	BRD-K84466663-001-08-9	COc1nc(N)nc2n(cnc12)[C@@H]1O[C@H](CO)[C@@H](O)[C@@H]1O	IXOXBSCIXZEQEQ-UHTZMRCNSA-N	-7.20018	-0.319331
methyclothiazide	BRD-A95340155-001-09-7	CN1[C@@H](CCl)Nc2cc(Cl)c(cc2S1(=O)=O)S(N)(=O)=O |&1:2,r|	CESYKOGBSMNBPD-VIFPVBQESA-N	-7.19793	0.627261
NPY-5RA972	BRD-K95600043-001-03-9	CC(C)n1c2ccccc2c2c(C)c(NC(=O)N3CCOCC3)ccc12	ZNFMHLDBJPAFEQ-UHFFFAOYSA-N	-7.1972	0.723017
THZ1-R	BRD-K02135007-001-01-8	CN(C)CCCC(=O)Nc1ccc(cc1)C(=O)Nc1cccc(Nc2ncc(Cl)c(n2)-c2c[nH]c3ccccc23)c1	TUERFPPIPKZNKE-UHFFFAOYSA-N	-7.19637	0.639177
topilutamide	BRD-K00003325-001-01-9	C[C@](O)(CNC(=O)C(F)(F)F)C(=O)Nc1ccc(c(c1)C(F)(F)F)[N+]([O-])=O |&1:1,r|	YCNCRLKXSLARFT-NSHDSACASA-N	-7.19505	0.330026
procaterol	BRD-K78666826-003-03-9	CC[C@H](NC(C)C)[C@H](O)c1ccc(O)c2[nH]c(=O)ccc12	FKNXQNWAXFXVNW-BLLLJJGKSA-N	-7.1949	-0.199524
Ro-08-2750	BRD-K00486786-001-03-9	Cc1cc2nc3c(nc(=O)[nH]c3=O)n(C)c2cc1C=O	JDEMVNYMYPJJIM-UHFFFAOYSA-N	-7.1946	-1.26105
2-chloro-N6-cyclopentyladenosine	BRD-K70088346-001-06-9	OC[C@H]1O[C@H]([C@H](O)[C@@H]1O)n1cnc2c(NC3CCCC3)nc(Cl)nc12	XSMYYYQVWPZWIZ-IDTAVKCVSA-N	-7.19449	0.243425
scriptaid	BRD-K22503835-001-12-8	ONC(=O)CCCCCN1C(=O)c2cccc3cccc(C1=O)c23	JTDYUFSDZATMKU-UHFFFAOYSA-N	-7.19383	0.668073
SDZ-220-040	BRD-K82266792-001-03-9	N[C@@H](Cc1cc(cc(CP(O)(O)=O)c1O)-c1ccc(Cl)cc1Cl)C(O)=O	NYZFUZCCDOSQBG-AWEZNQCLSA-N	-7.19294	-0.44897
BMS-690514	BRD-K76239644-001-04-9	COc1cccc(Nc2ncnn3ccc(CN4CC[C@@H](N)[C@H](O)C4)c23)c1	CSGQVNMSRKWUSH-IAGOWNOFSA-N	-7.19271	0.241192
sari-59-801	BRD-A92448440-001-01-3	CCc1noc(C)c1-c1[nH]c2ccccc2c1[C@@H](O)CN(C)C |&1:17,r|	GMGOZCSXMVXXRS-HNNXBMFYSA-N	-7.19249	1.10279
imidurea	BRD-K00003682-001-01-9	OCN1[C@@H](NC(=O)NCNC(=O)N[C@@H]2N(CO)C(=O)NC2=O)C(=O)NC1=O |&1:3,&2:13,r|	ZCTXEAQXZGPWFG-RFZPGFLSSA-N	-7.19158	-0.0721757
ataluren	BRD-K94830329-001-04-9	OC(=O)c1cccc(c1)-c1noc(n1)-c1ccccc1F	OOUGLTULBSNHNF-UHFFFAOYSA-N	-7.19119	0.799648
pirquinozol	BRD-K63651590-001-01-3	OCc1cc2c3ccccc3[nH]c(=O)n2n1	XLUKOGNIEDDIMV-UHFFFAOYSA-N	-7.19085	-0.193444
tropesin	BRD-A34603619-001-01-9	COc1ccc2n(C(=O)c3ccc(Cl)cc3)c(C)c(CC(=O)OC[C@@H](C(O)=O)c3ccccc3)c2c1 |&1:24,r|	UCCJWNPWWPJKGL-XMMPIXPASA-N	-7.19036	-1.34229
PF-431396	BRD-K93788137-001-05-9	CN(c1ccccc1CNc1nc(Nc2ccc3NC(=O)Cc3c2)ncc1C(F)(F)F)S(C)(=O)=O	POJZIZBONPAWIV-UHFFFAOYSA-N	-7.19001	0.0895474
TC-I-2000	BRD-A83792282-001-02-9	Fc1ccc(NC(=O)N2CCc3ccccc3[C@@H]2c2ccc(cc2)C(F)(F)F)cc1 |&1:17,r|	ADCDUDFEGFKKQH-NRFANRHFSA-N	-7.18956	0.209812
lemborexant	BRD-K78666663-001-01-6	Cc1ncc(OC[C@]2(C[C@H]2C(=O)Nc2ccc(F)cn2)c2cccc(F)c2)c(C)n1	MUGXRYIUWFITCP-PGRDOPGGSA-N	-7.18934	0.821413
fleroxacin	BRD-K61717546-001-07-9	CN1CCN(CC1)c1c(F)cc2c(c1F)n(CCF)cc(C(O)=O)c2=O	XBJBPGROQZJDOJ-UHFFFAOYSA-N	-7.18741	1.55178
cefalonium	BRD-K15514357-002-06-9	NC(=O)c1cc[n+](CC2=C(N3[C@H](SC2)[C@H](NC(=O)Cc2cccs2)C3=O)C(O)=O)cc1 |t:8|	FMZXNVLFJHCSAF-DNVCBOLYSA-O	-7.1874	1.43494
CGP-74514	BRD-K56239177-300-02-9	CCn1cnc2c(Nc3cccc(Cl)c3)nc(N[C@@H]3CCCC[C@@H]3N)nc12	UTBSBSOBZHXMHI-LSDHHAIUSA-N	-7.1873	0.967752
moxalactam	BRD-A08899266-001-06-9	CO[C@]1(NC(=O)[C@@H](C(O)=O)c2ccc(O)cc2)[C@H]2OCC(CSc3nnnn3C)=C(N2C1=O)C(O)=O |a:2,17,&1:6,c:30|	JWCSIUVGFCSJCK-UOXRKKOCSA-N	-7.18711	0.788468
isoxepac	BRD-K92116564-001-01-4	OC(=O)Cc1ccc2OCc3ccccc3C(=O)c2c1	QFGMXJOBTNZHEL-UHFFFAOYSA-N	-7.18678	-0.316115
SAR405838	BRD-K45349653-001-03-9	CC(C)(C)C[C@@H]1N[C@H]([C@H](c2cccc(Cl)c2F)[C@]11C(=O)Nc2cc(Cl)ccc12)C(=O)N[C@H]1CC[C@H](O)CC1	IDKAKZRYYDCJDU-HBMMIIHUSA-N	-7.18676	0.562752
A-887826	BRD-K20239555-001-02-9	CCCCOc1ccc(cc1Cl)-c1cncc(c1)C(=O)NCc1cccnc1N1CCOCC1	JPJGFWKHSMUKFO-UHFFFAOYSA-N	-7.18591	0.0940348
cloperastine-fendizoate	BRD-K00003529-458-01-9	Clc1ccc(cc1)C(OCCN1CCCCC1)c1ccccc1	FLNXBVJLPJNOSI-UHFFFAOYSA-N	-7.18545	-0.858688
cloperastine	BRD-A80908310-003-14-6	Clc1ccc(cc1)[C@@H](OCCN1CCCCC1)c1ccccc1 |&1:7|	FLNXBVJLPJNOSI-FQEVSTJZSA-N	-7.18545	0.105806
KF-38789	BRD-A54927599-001-18-9	COc1ccc([C@H]2CC(=NCCS2)c2c(O)cc(C)oc2=O)c(OC)c1 |&1:6,r,c:8|	NHFIAAAMCYVRIW-QGZVFWFLSA-N	-7.18365	-0.92799
CPI-1205	BRD-K00003360-001-01-9	COc1cc(C)[nH]c(=O)c1CNC(=O)c1c(C)n([C@H](C)C2CCN(CC(F)(F)F)CC2)c2ccccc12	HPODOLXTMDHLLC-QGZVFWFLSA-N	-7.18351	0.142739
cardionogen-1	BRD-K50905564-001-08-9	C1CCC(CC1)c1nn2c(nnc2s1)-c1ccco1	SWTUPSNBTSPBIH-UHFFFAOYSA-N	-7.18318	0.167625
TCS-2210	BRD-K19958299-001-02-9	ONC(=O)c1ccc2[nH]c(=O)c(CCCc3ccccc3)nc2c1	ZOFZKGFBKISZRI-UHFFFAOYSA-N	-7.18172	0.680742
desidustat	BRD-K00003452-001-01-9	OC(=O)CNC(=O)c1c(O)c2ccccc2n(OCC2CC2)c1=O	IKRKQQLJYBAPQT-UHFFFAOYSA-N	-7.18067	0.820721
diflunisal	BRD-K22031190-001-23-6	OC(=O)c1cc(ccc1O)-c1ccc(F)cc1F	HUPFGZXOMWLGNK-UHFFFAOYSA-N	-7.17991	0.803407
adomeglivant	BRD-K00003302-001-01-9	Cc1cc(O[C@@H](CCC(F)(F)F)c2ccc(cc2)C(=O)NCCC(O)=O)cc(C)c1-c1ccc(cc1)C(C)(C)C	FASLTMSUPQDLIB-MHZLTWQESA-N	-7.1794	-1.71578
citicoline	BRD-K01827268-396-12-9	C[N+](C)(C)CCOP(O)(=O)OP(O)(=O)OC[C@H]1O[C@H]([C@H](O)[C@@H]1O)n1ccc(N)nc1=O |a:16,18,19,21,&1:7,&2:11|	RZZPDXZPRHQOCG-OJAKKHQRSA-O	-7.17933	0.468041
GSK3117391	BRD-K00004614-001-01-9	ONC(=O)CCc1ccc(CN[C@@H](C2CCCCC2)C(=O)OC2CCCC2)cn1	AFDPFLDWOXXHQM-NRFANRHFSA-N	-7.17859	-0.0594071
CGK-733	BRD-A50737080-001-07-9	[O-][N+](=O)c1cc(NC(=S)N[C@@H](NC(=O)C(c2ccccc2)c2ccccc2)C(Cl)(Cl)Cl)ccc1F |&1:10,r|	HLCDNLNLQNYZTK-OAQYLSRUSA-N	-7.17764	-1.56091
tyrphostin-AG-879	BRD-K59469039-001-09-8	CC(C)(C)c1cc(\C=C(/C#N)C(N)=S)cc(c1O)C(C)(C)C	XRZYELWZLNAXGE-KPKJPENVSA-N	-7.17709	-1.04808
dinoprost	BRD-K81672972-234-15-9	CCCCC[C@H](O)\C=C\[C@H]1[C@H](O)C[C@H](O)[C@@H]1C\C=C/CCCC(O)=O	PXGPLTODNUVGFL-YNNPMVKQSA-N	-7.17587	0.543139
cefiderocol	BRD-K00003257-001-01-9	[H][C@]12SCC(C[N+]3(CCNC(=O)c4ccc(O)c(O)c4Cl)CCCC3)=C(N1C(=O)[C@H]2NC(=O)C(=N/OC(C)(C)C(O)=O)\c1csc(N)n1)C(O)=O |c:26|	DBPPRLRVDVJOCL-FQRUVTKNSA-O	-7.17509	-0.601561
meisoindigo	BRD-K14529030-001-03-9	CN1C(=O)\C(=C2\C(=O)Nc3ccccc23)c2ccccc12	QNOCRUSVMMAKSC-CCEZHUSRSA-N	-7.17482	0.98056
hydroxystilbamidine	BRD-K62186992-334-02-8	NC(=N)c1ccc(\C=C\c2ccc(cc2O)C(N)=N)cc1	TUESWZZJYCLFNL-DAFODLJHSA-N	-7.17399	0.0751065
tenalisib	BRD-K00003263-001-01-9	CC[C@H](Nc1ncnc2nc[nH]c12)c1oc2ccccc2c(=O)c1-c1cccc(F)c1	HDXDQPRPFRKGKZ-INIZCTEOSA-N	-7.17366	-1.08297
LE-135	BRD-K06593056-001-04-8	CN1c2cc3c(cc2N=C(c2ccc(cc2)C(O)=O)c2ccccc12)C(C)(C)CCC3(C)C |t:9|	YZZAIQOVMHVWBS-UHFFFAOYSA-N	-7.17325	-1.13456
docebenone	BRD-K08290224-001-14-5	CC1=C(C)C(=O)C(CCCCC#CCCCC#CCO)=C(C)C1=O |c:1,t:19|	WDEABJKSGGRCQA-UHFFFAOYSA-N	-7.17221	-0.116264
avapritinib	BRD-K00003419-001-01-9	Cn1cc(cn1)-c1cc2c(ncnn2c1)N1CCN(CC1)c1ncc(cn1)[C@@](C)(N)c1ccc(F)cc1	DWYRIWUZIJHQKQ-SANMLTNESA-N	-7.17168	0.772171
apoptosis-activator-II	BRD-K15164005-001-08-9	Clc1ccc(CN2C(=O)C(=O)c3ccccc23)cc1Cl	KGRJPLRFGLMQMV-UHFFFAOYSA-N	-7.16965	-1.76235
GSK1562590	BRD-K36697397-003-02-9	CN([C@@H](CN1CCCC1)c1ccc(cc1)-c1cccc(c1)C(N)=O)C(=O)CN1C(=O)COc2cc(Cl)c(Cl)cc12	QDUMEBKFKOODFN-SANMLTNESA-N	-7.16932	0.0218994
caspofungin	BRD-K00002625-402-02-9	[H][C@@]12C[C@@H](O)CN1C(=O)[C@@H](NC(=O)[C@H](C[C@@H](O)[C@@H](NCCN)NC(=O)[C@@H]1[C@@H](O)CCN1C(=O)[C@@H](NC(=O)[C@@H](NC2=O)[C@H](O)[C@@H](O)c1ccc(O)cc1)[C@H](O)CCN)NC(=O)CCCCCCCC[C@@H](C)C[C@@H](C)<NL>CC)[C@@H](C)O	JYIKNQVWKBUSNH-WVDDFWQHSA-N	-7.16861	-0.96786
desipramine	BRD-K60762818-003-26-0	CNCCCN1c2ccccc2CCc2ccccc12	HCYAFALTSJYZDH-UHFFFAOYSA-N	-7.16816	0.658013
tioguanine	BRD-K75649340-002-14-9	Nc1nc(=S)c2ncn([C@@H]3O[C@H](CO)[C@@H](O)[C@H]3O)c2[nH]1	OTDJAMXESTUWLO-UUOKFMHZSA-N	-7.16703	1.34907
phenylpiracetam	BRD-A65683612-001-07-7	NC(=O)CN1C[C@@H](CC1=O)c1ccccc1 |&1:6,r|	LYONXVJRBWWGQO-SNVBAGLBSA-N	-7.16624	0.944789
clinafloxacin	BRD-K01825499-003-03-9	N[C@H]1CCN(C1)c1c(F)cc2c(c1Cl)n(cc(C(O)=O)c2=O)C1CC1 |&1:1|	QGPKADBNRMWEQR-QMMMGPOBSA-N	-7.16599	1.42223
liarozole	BRD-K00004284-300-01-9	Clc1cccc(c1)[C@H](c1ccc2nc[nH]c2c1)n1ccnc1 |&1:7,r|	UGFHIPBXIWJXNA-QGZVFWFLSA-N	-7.16517	0.0526083
GSK1904529A	BRD-K04833372-001-07-9	CCc1cc(Nc2nccc(n2)-c2c(nc3ccccn23)-c2ccc(OC)c(c2)C(=O)Nc2c(F)cccc2F)c(OC)cc1N1CCC(CC1)N1CCN(CC1)S(C)(=O)=O	MOSKATHMXWSZTQ-UHFFFAOYSA-N	-7.16342	0.0336039
NAV-26	BRD-A84202322-001-02-9	FC(F)(F)Oc1ccc(CNC(=O)[C@H]2N(C3CCOCC3)C(=O)c3ccccc23)cc1 |&1:13,r|	ICGMZCVSHDKQTE-IBGZPJMESA-N	-7.16289	0.0841527
oncrasin-1	BRD-K43449605-001-02-8	Clc1ccc(Cn2cc(C=O)c3ccccc23)cc1	ZDRQMXCSSAPUMM-UHFFFAOYSA-N	-7.16243	-0.662359
glycitein	BRD-K78303961-001-02-3	COc1cc2c(cc1O)occ(-c1ccc(O)cc1)c2=O	DXYUAIFZCFRPTH-UHFFFAOYSA-N	-7.16227	0.53104
GW-0742	BRD-K82983861-001-07-9	Cc1nc(sc1CSc1ccc(OCC(O)=O)c(C)c1)-c1ccc(c(F)c1)C(F)(F)F	HWVNEWGKWRGSRK-UHFFFAOYSA-N	-7.16226	0.0429658
EI1	BRD-K91535048-001-01-2	CCC(CC)n1ccc2c(cc(cc12)C#N)C(=O)NCc1c(C)cc(C)[nH]c1=O	PFHDWRIVDDIFRP-UHFFFAOYSA-N	-7.16192	-0.495287
EX-527	BRD-A73908300-001-09-1	NC(=O)[C@H]1CCCc2c1[nH]c1ccc(Cl)cc21 |&1:3,r|	FUZYTVDVLBBXDL-VIFPVBQESA-N	-7.16077	-0.0119093
trelagliptin	BRD-K36407194-001-02-9	Cn1c(=O)cc(N2CCC[C@@H](N)C2)n(Cc2cc(F)ccc2C#N)c1=O	IWYJYHUNXVAVAA-OAHLLOKOSA-N	-7.16057	-0.615958
tetrahydrofolic-acid	BRD-A36978621-001-01-9	Nc1nc(=O)c2N[C@@H](CNc3ccc(cc3)C(=O)N[C@@H](CCC(O)=O)C(O)=O)CNc2[nH]1 |a:19,&1:7|	MSTNYGQPCMXVAQ-RYUDHWBXSA-N	-7.16003	-0.750896
CH5132799	BRD-K28352084-001-04-9	CS(=O)(=O)N1CCc2c1nc(nc2-c1cnc(N)nc1)N1CCOCC1	JEGHXKRHKHPBJD-UHFFFAOYSA-N	-7.15992	-0.103374
PF-06305591	BRD-K00004712-001-01-9	C[C@H]([C@H](N)c1nc2cc(ccc2[nH]1)C(C)(C)C)C(N)=O	APWZIFIAVVFPNT-PELKAZGASA-N	-7.15979	1.01311
RS-127445	BRD-K90825648-003-03-9	CC(C)c1cc(nc(N)n1)-c1ccc(F)c2ccccc12	ZZZQXCUPAJFVBN-UHFFFAOYSA-N	-7.15944	-0.679028
SB-505124	BRD-K40109029-001-02-9	Cc1cccc(n1)-c1nc([nH]c1-c1ccc2OCOc2c1)C(C)(C)C	WGZOTBUYUFBEPZ-UHFFFAOYSA-N	-7.15838	-0.275184
dasatinib	BRD-K49328571-001-19-2	Cc1nc(Nc2ncc(s2)C(=O)Nc2c(C)cccc2Cl)cc(n1)N1CCN(CCO)CC1	ZBNZXTGUTAYRHI-UHFFFAOYSA-N	-7.15827	-0.474125
EMD-53998	BRD-A65248799-001-01-7	COc1ccc(cc1OC)C(=O)N1CCCc2cc(ccc12)C1=NNC(=O)S[C@@H]1C |r,t:25|	IZLRMTJLQCLMKF-CYBMUJFWSA-N	-7.15822	0.113214
perphenazine	BRD-K10995081-001-28-7	OCCN1CCN(CCCN2c3ccccc3Sc3ccc(Cl)cc23)CC1	RGCVKNLCSQQDEP-UHFFFAOYSA-N	-7.15749	0.276315
tecastemizole	BRD-K48195801-001-01-6	Fc1ccc(Cn2c(NC3CCNCC3)nc3ccccc23)cc1	SFOVDSLXFUGAIV-UHFFFAOYSA-N	-7.15667	-0.0983832
VUF10460	BRD-K90082312-001-02-9	CN1CCN(CC1)c1cc(nc(N)n1)-c1ccccc1	NIJGWJIOMPHDBP-UHFFFAOYSA-N	-7.15665	-0.173558
androstenone	BRD-A64011898-001-01-0	C[C@@]12CC[C@H]3[C@@H](CC[C@H]4CC(=O)CC[C@@]34C)[C@@H]1CC=C2 |&1:1,&2:4,&3:5,&4:8,&5:14,&6:16,r,c:21|	HFVMLYAGWXSTQI-UGRKVPRCSA-N	-7.15602	-0.173364
Ro-48-6791	BRD-K00004572-001-01-9	CCCN(CCC)Cc1nc(no1)-c1ncn-2c1CN(C)C(=O)c1cc(F)ccc-21	NOQIYRGMEFBZTI-UHFFFAOYSA-N	-7.1543	0.0093862
camptothecin	BRD-K37890730-001-17-7	CC[C@@]1(O)C(=O)OCc2c1cc1-c3nc4ccccc4cc3Cn1c2=O	VSJKWCGYPAHWDS-FQEVSTJZSA-N	-7.15398	0.403167
trimethoquinol	BRD-A56241705-003-01-2	COc1cc(C[C@H]2NCCc3cc(O)c(O)cc23)cc(OC)c1OC |&1:6|	RGVPOXRFEPSFGH-CQSZACIVSA-N	-7.15234	-0.102007
irosustat	BRD-K87777313-001-02-2	NS(=O)(=O)Oc1ccc2c3CCCCCc3c(=O)oc2c1	DSLPMJSGSBLWRE-UHFFFAOYSA-N	-7.15121	-4.03124
PF-06747775	BRD-K00004648-001-01-9	COc1nn(C)cc1Nc1nc(nc2n(C)cnc12)N1C[C@@H](F)[C@@H](C1)NC(=O)C=C	JYIUNVOCEFIUIU-GHMZBOCLSA-N	-7.15051	0.707701
cianidanol	BRD-K58736316-001-10-9	O[C@H]1Cc2c(O)cc(O)cc2O[C@@H]1c1ccc(O)c(O)c1	PFTAWBLQPZVEMU-DZGCQCFKSA-N	-7.15028	-0.434748
CCG-1423	BRD-A79726147-001-02-9	C[C@@H](ONC(=O)c1cc(cc(c1)C(F)(F)F)C(F)(F)F)C(=O)Nc1ccc(Cl)cc1 |&1:1,r|	DSMXVSGJIDFLKP-SECBINFHSA-N	-7.15028	-1.37524
tipifarnib	BRD-K62965247-001-05-6	Cn1cncc1[C@@](N)(c1ccc(Cl)cc1)c1ccc2n(C)c(=O)cc(-c3cccc(Cl)c3)c2c1	PLHJCIYEEKOWNM-HHHXNRCGSA-N	-7.15023	0.50369
PP-121	BRD-K81801188-001-06-9	Nc1ncnc2n(nc(-c3cnc4[nH]ccc4c3)c12)C1CCCC1	NVRXTLZYXZNATH-UHFFFAOYSA-N	-7.14989	-0.480729
oglufanide	BRD-K00003164-001-01-9	N[C@@H](CCC(O)=O)C(=O)N[C@@H](Cc1c[nH]c2ccccc12)C(O)=O	LLEUXCDZPQOJMY-AAEUAGOBSA-N	-7.14886	-0.0694759
silodosin	BRD-K10906636-001-03-9	C[C@H](Cc1cc2CCN(CCCO)c2c(c1)C(N)=O)NCCOc1ccccc1OCC(F)(F)F	PNCPYILNMDWPEY-QGZVFWFLSA-N	-7.14876	-0.792355
SB-742457	BRD-K78941306-001-04-9	O=S(=O)(c1ccccc1)c1cnc2c(cccc2c1)N1CCNCC1	JJZFWROHYSMCMU-UHFFFAOYSA-N	-7.14846	0.146938
PSB-1115	BRD-K49027941-001-03-9	CCCn1c(=O)[nH]c2nc([nH]c2c1=O)-c1ccc(cc1)S(O)(=O)=O	UYDRRQPGDSIMNU-UHFFFAOYSA-N	-7.14819	0.810927
LY266097	BRD-A64004759-003-02-9	COc1ccc(C[C@H]2NCCc3c2[nH]c2ccc(C)cc32)c(Cl)c1OC |&1:7|	NJLHHCITDFZZSE-QGZVFWFLSA-N	-7.14767	0.924328
LRRK2-IN-1	BRD-K01436366-001-20-6	COc1cc(ccc1Nc1ncc2N(C)C(=O)c3ccccc3N(C)c2n1)C(=O)N1CCC(CC1)N1CCN(C)CC1	IWMCPJZTADUIFX-UHFFFAOYSA-N	-7.14735	0.346208
mycophenolic-acid	BRD-K63750851-001-18-1	COc1c(C)c2COC(=O)c2c(O)c1C\C=C(/C)CCC(O)=O	HPNSFSBZBAHARI-RUDMXATFSA-N	-7.14719	1.38882
purvalanol-B	BRD-K41564320-001-04-9	CC(C)[C@H](CO)Nc1nc(Nc2ccc(C(O)=O)c(Cl)c2)c2ncn(C(C)C)c2n1	ZKDXRFMOHZVXSG-HNNXBMFYSA-N	-7.14706	-0.921635
azelnidipine	BRD-A01098288-001-06-0	CC(C)OC(=O)C1=C(C)NC(N)=C([C@@H]1c1cccc(c1)[N+]([O-])=O)C(=O)OC1CN(C1)C(c1ccccc1)c1ccccc1 |r,c:6,11|	ZKFQEACEUNWPMT-MUUNZHRXSA-N	-7.14693	1.52165
K-MAP	BRD-A45906415-001-01-9	OC[C@H]1O[C@@H](Nc2ccc(cc2)C(O)=O)[C@@H](O)[C@@H](O)[C@@H]1O |&1:2,&2:4,&3:15,&4:17,&5:19,r|	VXMVXDITZWJXJN-LDMBFOFVSA-N	-7.14558	-0.358906
rufinamide	BRD-K20079257-001-09-6	NC(=O)c1cn(Cc2c(F)cccc2F)nn1	POGQSBRIGCQNEG-UHFFFAOYSA-N	-7.14505	0.41337
vardenafil	BRD-K13926615-003-09-9	CCCc1nc(C)c2n1[nH]c(nc2=O)-c1cc(ccc1OCC)S(=O)(=O)N1CCN(CC)CC1	SECKRCOLJRRGGV-UHFFFAOYSA-N	-7.14434	-1.13925
ufenamate	BRD-K84173274-001-01-6	CCCCOC(=O)c1ccccc1Nc1cccc(c1)C(F)(F)F	JDLSRXWHEBFHNC-UHFFFAOYSA-N	-7.14368	0.14932
gastrodin	BRD-K15447284-001-02-9	OC[C@H]1O[C@@H](Oc2ccc(CO)cc2)[C@H](O)[C@@H](O)[C@@H]1O	PUQSUZTXKPLAPR-UJPOAAIJSA-N	-7.14323	-0.105856
FG-7142	BRD-K61951118-001-09-9	CNC(=O)c1cc2c(cn1)[nH]c1ccccc21	QMCOPDWHWYSJSA-UHFFFAOYSA-N	-7.14289	-0.154827
filgotinib	BRD-K16803204-001-02-9	O=C(Nc1nc2cccc(-c3ccc(CN4CCS(=O)(=O)CC4)cc3)n2n1)C1CC1	RIJLVEAXPNLDTC-UHFFFAOYSA-N	-7.14213	1.44363
acalisib	BRD-K92517771-001-01-2	C[C@H](Nc1ncnc2nc[nH]c12)c1nc2ccc(F)cc2c(=O)n1-c1ccccc1	DOCINCLJNAXZQF-LBPRGKRZSA-N	-7.14112	0.377619
Ro-61-8048	BRD-K12639498-001-03-9	COc1ccc(cc1OC)S(=O)(=O)Nc1nc(cs1)-c1cccc(c1)[N+]([O-])=O	NDPBMCKQJOZAQX-UHFFFAOYSA-N	-7.13976	-1.87609
ziritaxestat	BRD-K00003431-001-01-9	CCc1nc2c(C)cc(cn2c1N(C)c1nc(c(s1)C#N)-c1ccc(F)cc1)N1CCN(CC(=O)N2CC(O)C2)CC1	REQQVBGILUTQNN-UHFFFAOYSA-N	-7.13949	-0.317378
letrozole	BRD-K88789588-001-17-9	N#Cc1ccc(cc1)C(c1ccc(cc1)C#N)n1cncn1	HPJKCIUCZWXJDR-UHFFFAOYSA-N	-7.13932	0.351933
UBP-302	BRD-K79753741-001-03-3	N[C@@H](Cn1ccc(=O)n(Cc2ccccc2C(O)=O)c1=O)C(O)=O	UUIYULWYHDSXHL-NSHDSACASA-N	-7.13819	0.271919
ME-0328	BRD-K24283677-001-03-9	C[C@H](NC(=O)CCc1nc(=O)c2ccccc2[nH]1)c1ccccc1	QIHBWVVVRYYYRO-ZDUSSCGKSA-N	-7.13783	1.4037
vatalanib	BRD-K70163715-300-05-7	Clc1ccc(Nc2nnc(Cc3ccncc3)c3ccccc23)cc1	YCOYDOIWSSHVCK-UHFFFAOYSA-N	-7.13754	-1.19265
EIPA	BRD-K88120876-001-10-9	CCN(C(C)C)c1nc(N)c(nc1Cl)C(=O)N=C(N)N	QDERNBXNXJCIQK-UHFFFAOYSA-N	-7.13674	-0.165308
basmisanil	BRD-K00003221-001-01-9	Cc1onc(c1COc1ccc(cn1)C(=O)N1CCS(=O)(=O)CC1)-c1ccc(F)cc1	VCGRFBXVSFAGGA-UHFFFAOYSA-N	-7.13503	-0.838224
R-428	BRD-K14870255-001-02-3	Nc1nc(Nc2ccc3CC[C@@H](CCc3c2)N2CCCC2)nn1-c1cc2CCCc3ccccc3-c2nn1	KXMZDGSRSGHMMK-VWLOTQADSA-N	-7.13501	-0.514005
amflutizole	BRD-K50813454-001-01-9	Nc1c(snc1-c1cccc(c1)C(F)(F)F)C(O)=O	KVMCEGAWQYTFKC-UHFFFAOYSA-N	-7.13481	0.487977
RS-100329	BRD-K08640512-003-03-9	Cc1c[nH]c(=O)n(CCCN2CCN(CC2)c2ccccc2OCC(F)(F)F)c1=O	RCOBWVAGWYRNHZ-UHFFFAOYSA-N	-7.13473	0.468329
bicalutamide	BRD-A29485665-001-11-0	CC(O)(CS(=O)(=O)c1ccc(F)cc1)C(=O)Nc1ccc(C#N)c(c1)C(F)(F)F |&1:1|	LKJPYSCBVHEWIU-UHFFFAOYSA-N	-7.13398	1.25263
sacubitril	BRD-K91456750-001-01-9	CCOC(=O)[C@H](C)C[C@@H](Cc1ccc(cc1)-c1ccccc1)NC(=O)CCC(O)=O	PYNXFZCZUAOOQC-UTKZUKDTSA-N	-7.13395	-1.14919
uprifosbuvir	BRD-K00003526-001-01-9	CC(C)OC(=O)[C@H](C)N[P@](=O)(OC[C@H]1O[C@@H](n2ccc(=O)[nH]c2=O)[C@](C)(Cl)[C@@H]1O)Oc1ccccc1	SFPFZQKYPOWCSI-IQWMDFIBSA-N	-7.1339	-0.00883977
benzamil	BRD-K87158025-003-09-9	NC(NCc1ccccc1)=NC(=O)c1nc(Cl)c(N)nc1N	KXDROGADUISDGY-UHFFFAOYSA-N	-7.13368	-0.178083
MK-2295	BRD-K43316319-001-01-8	FC(F)(F)c1ccc(Nc2ncnc3cc(ccc23)-c2ncccc2C(F)(F)F)cc1	VTANGSDRFFLTSQ-UHFFFAOYSA-N	-7.13301	0.197595
rovazolac	BRD-K00003502-001-01-9	CCOC(=O)Cn1nc(cc1-c1ccc(cc1)-c1cccc(c1)S(C)(=O)=O)C(F)(F)F	ZUMNJDGBYXHASJ-UHFFFAOYSA-N	-7.13276	0.0128389
PLX8394	BRD-K53723268-001-01-3	F[C@@H]1CCN(C1)S(=O)(=O)Nc1ccc(F)c(C(=O)c2c[nH]c3ncc(cc23)-c2cnc(nc2)C2CC2)c1F	YYACLQUDUDXAPA-MRXNPFEDSA-N	-7.13154	0.153343
ARQ-621	BRD-K43436647-001-02-5	NCCCN([C@H](CC#C)c1nc2cc(Cl)ccc2c(=O)n1Nc1ccccc1)C(=O)c1cccc(Cl)c1F	UPJSUQWHUVLLNW-XMMPIXPASA-N	-7.13002	-1.05201
ezatiostat	BRD-K98963219-001-03-8	CCOC(=O)[C@@H](N)CCC(=O)N[C@@H](CSCc1ccccc1)C(=O)N[C@@H](C(=O)OCC)c1ccccc1	GWEJFLVSOGNLSS-WPFOTENUSA-N	-7.1288	0.0451924
fluprazine	BRD-K44091134-001-01-9	NC(=O)NCCN1CCN(CC1)c1cccc(c1)C(F)(F)F	CHQKHXJPWDSTPY-UHFFFAOYSA-N	-7.12866	0.0664669
TC-SP-14	BRD-K87461578-001-02-9	OC(=O)C1CN(Cc2ccc(-c3nc4cc(Cc5ccccc5F)ccc4s3)c(F)c2)C1	GVXGVDIXINMAAL-UHFFFAOYSA-N	-7.12695	0.26786
KPT-276	BRD-K75352575-001-02-9	FC(F)(F)c1cc(cc(c1)C(F)(F)F)-c1ncn(\C=C/C(=O)N2CC(F)(F)C2)n1	JCHAWRDHMUSLMM-UPHRSURJSA-N	-7.12647	0.723991
bendazac	BRD-K19515365-001-02-6	OC(=O)COc1nn(Cc2ccccc2)c2ccccc12	BYFMCKSPFYVMOU-UHFFFAOYSA-N	-7.12568	0.417004
cefsulodin	BRD-K03907181-236-07-6	NC(=O)c1cc[n+](CC2=C(N3[C@H](SC2)[C@H](NC(=O)[C@@H](c2ccccc2)S(O)(=O)=O)C3=O)C(O)=O)cc1 |t:8|	SYLKGLMBLAAGSC-QLVMHMETSA-O	-7.12565	-0.131569
CH55	BRD-K71487808-001-02-8	CC(C)(C)c1cc(cc(c1)C(C)(C)C)C(=O)\C=C\c1ccc(cc1)C(O)=O	FOUVTBKPJRMLPE-FMIVXFBMSA-N	-7.12516	1.47969
CGP-55845	BRD-K00004232-003-02-9	C[C@H](NC[C@H](O)CP(O)(=O)Cc1ccccc1)c1ccc(Cl)c(Cl)c1	ZODSPDOOCZZEIM-BBRMVZONSA-N	-7.12458	-1.2637
phenolsulfonphthalein	BRD-K79892937-236-04-9	Oc1ccc(cc1)C1(OS(=O)(=O)c2ccccc12)c1ccc(O)cc1	BELBBZDIHDAJOR-UHFFFAOYSA-N	-7.12454	-0.499705
CD-437	BRD-K28907958-001-04-3	OC(=O)c1ccc2cc(ccc2c1)-c1ccc(O)c(c1)C12CC3CC(CC(C3)C1)C2	LDGIHZJOIQSHPB-UHFFFAOYSA-N	-7.12399	-0.589826
iodipamide	BRD-K67261995-001-12-9	OC(=O)c1c(I)cc(I)c(NC(=O)CCCCC(=O)Nc2c(I)cc(I)c(C(O)=O)c2I)c1I	FFINMCNLQNTKLU-UHFFFAOYSA-N	-7.1237	-0.497559
GW-6471	BRD-K20828910-001-03-9	CCC(=O)NC[C@H](Cc1ccc(OCCc2nc(oc2C)-c2ccccc2)cc1)N\C(C)=C/C(=O)c1ccc(cc1)C(F)(F)F	TYEFSRMOUXWTDN-DYQICHDWSA-N	-7.12362	2.11078
NVP-AUY922	BRD-K41859756-001-09-2	CCNC(=O)c1noc(c1-c1ccc(CN2CCOCC2)cc1)-c1cc(C(C)C)c(O)cc1O	NDAZATDQFDPQBD-UHFFFAOYSA-N	-7.12349	-0.439865
dehydrocholate	BRD-A64125466-236-04-6	C[C@H](CCC(O)=O)[C@H]1CC[C@H]2[C@H]3[C@@H](CC(=O)[C@]12C)[C@@]1(C)CCC(=O)C[C@@H]1CC3=O |a:1,7,16,18,&1:10,&2:11,&3:12,&4:25|	OHXPGWPVLFPUSM-IVFZZBRKSA-N	-7.12342	0.916409
dizocilpine-(-)	BRD-K23163214-050-16-9	C[C@@]12N[C@@H](Cc3ccccc13)c1ccccc21	LBOJYSIDWZQNJS-JKSUJKDBSA-N	-7.12165	0.870124
evocalcet	BRD-K00003250-001-01-9	C[C@@H](N[C@H]1CCN(C1)c1ccc(CC(O)=O)cc1)c1cccc2ccccc12	RZNUIYPHQFXBAN-XLIONFOSSA-N	-7.12163	-0.29523
prazosin	BRD-K49111258-003-27-1	COc1cc2nc(nc(N)c2cc1OC)N1CCN(CC1)C(=O)c1ccco1	IENZQIKPVFGBNW-UHFFFAOYSA-N	-7.12077	0.417232
norfluoxetine	BRD-A79769222-001-01-3	NCC[C@@H](Oc1ccc(cc1)C(F)(F)F)c1ccccc1 |&1:3,r|	WIQRCHMSJFFONW-OAHLLOKOSA-N	-7.12046	-0.511861
olprinone	BRD-K20745393-003-01-0	Cc1[nH]c(=O)c(cc1-c1ccc2nccn2c1)C#N	JPAWFIIYTJQOKW-UHFFFAOYSA-N	-7.1204	0.469624
C-021	BRD-K98179423-300-02-9	COc1cc2nc(nc(NC3CCCCCC3)c2cc1OC)N1CCC(CC1)N1CCCCC1	WYVBISCFCHREDA-UHFFFAOYSA-N	-7.11981	-0.784015
ML365	BRD-K02160913-001-03-9	COc1ccccc1C(=O)Nc1cccc(NC(=O)c2cccc(C)c2)c1	UTAJHKSGYJSZBR-UHFFFAOYSA-N	-7.11978	0.544638
mupirocin	BRD-K15262564-001-16-8	C[C@H](O)[C@H](C)[C@@H]1O[C@H]1C[C@H]1CO[C@@H](C\C(C)=C\C(=O)OCCCCCCCCC(O)=O)[C@H](O)[C@@H]1O	MINDHVHHQZYEEK-HBBNESRFSA-N	-7.11962	-1.13791
cloxacillin	BRD-K01244426-323-14-9	Cc1onc(c1C(=O)N[C@H]1[C@H]2SC(C)(C)[C@@H](N2C1=O)C(O)=O)-c1ccccc1Cl	LQOLIRLGBULYKD-JKIFEVAISA-N	-7.11954	0.865727
KRCA-0008	BRD-K40604024-001-02-9	COc1cc(ccc1Nc1ncc(Cl)c(Nc2ccc(cc2OC)N2CCN(CC2)C(C)=O)n1)N1CCN(CC1)C(C)=O	TXDIRJCYNAWBOS-UHFFFAOYSA-N	-7.11813	-0.285114
arotinolol	BRD-A28044053-001-01-7	CC(C)(C)NC[C@@H](O)CSc1nc(cs1)-c1ccc(s1)C(N)=O |&1:6,r|	BHIAIPWSVYSKJS-SECBINFHSA-N	-7.11755	1.16965
troventol	BRD-A35868371-005-01-6	CCC(CO)(C(=O)OC1C[C@@H]2CC[C@H](C1)[N+]2(C)C)c1ccccc1 |&1:2,&2:13,&3:10,TLB:7:8:11.12:15|	QFWSRMACUIYPGS-ZVBHREPYSA-N	-7.11705	-0.845144
NVP-HSP990	BRD-K67915505-001-01-2	COc1cccc(n1)-c1cc(F)ccc1[C@H]1Cc2nc(N)nc(C)c2C(=O)N1	WSMQUUGTQYPVPD-OAHLLOKOSA-N	-7.11698	-0.496597
difloxacin	BRD-K73923631-003-03-7	CN1CCN(CC1)c1cc2n(cc(C(O)=O)c(=O)c2cc1F)-c1ccc(F)cc1	NOCJXYPHIIZEHN-UHFFFAOYSA-N	-7.11597	0.963987
glasdegib	BRD-K34341643-001-02-9	CN1CC[C@H](C[C@@H]1c1nc2ccccc2[nH]1)NC(=O)Nc1ccc(cc1)C#N	SFNSLLSYNZWZQG-VQIMIIECSA-N	-7.11555	-0.0593644
pomalidomide	BRD-A12994259-001-03-9	Nc1cccc2C(=O)N([C@H]3CCC(=O)NC3=O)C(=O)c12 |&1:9,r|	UVSMNLNDYGZFPF-QMMMGPOBSA-N	-7.11493	-1.87675
RI-1	BRD-K79555887-001-02-9	ClC1=C(N2CCOCC2)C(=O)N(C1=O)c1ccc(Cl)c(Cl)c1 |c:1|	MWSUIZKGNWELRF-UHFFFAOYSA-N	-7.11432	1.01308
SNS-314	BRD-K71512533-066-02-8	Clc1cccc(NC(=O)Nc2ncc(CCNc3ncnc4ccsc34)s2)c1	FAYAUAZLLLJJGH-UHFFFAOYSA-N	-7.11404	0.0561759
CUDC-427	BRD-K69351586-001-02-8	CN[C@@H](C)C(=O)N[C@@H](C1CCCCC1)C(=O)N1CCC[C@H]1C(=O)Nc1sc(nc1-c1ccccc1)-c1ncco1	HSHPBORBOJIXSQ-HARLFGEKSA-N	-7.11304	1.08161
benzthiazide	BRD-K21450440-001-15-3	NS(=O)(=O)c1cc2c(NC(NS2(=O)=O)=CSCc2ccccc2)cc1Cl	MQMCZGVMQZPYQA-UHFFFAOYSA-N	-7.11234	0.984431
LDN-212854	BRD-K59831625-001-03-9	C1CN(CCN1)c1ccc(cc1)-c1cnc2c(cnn2c1)-c1cccc2ncccc12	BBDGBGOVJPEFBT-UHFFFAOYSA-N	-7.11107	0.741011
daidzein	BRD-K42095107-001-16-3	Oc1ccc(cc1)-c1coc2cc(O)ccc2c1=O	ZQSIJRDFPHDXIC-UHFFFAOYSA-N	-7.1108	0.127671
linezolid	BRD-K66876909-001-11-8	CC(=O)NC[C@H]1CN(C(=O)O1)c1ccc(N2CCOCC2)c(F)c1	TYZROVQLWOKYKF-ZDUSSCGKSA-N	-7.10981	0.110863
5,7-dichlorokynurenic-acid	BRD-K60287130-001-08-9	OC(=O)c1cc(=O)c2c(Cl)cc(Cl)cc2[nH]1	BGKFPRIGXAVYNX-UHFFFAOYSA-N	-7.10947	0.319995
valaciclovir	BRD-K46435977-003-13-7	CC(C)[C@H](N)C(=O)OCCOCn1cnc2c1[nH]c(N)nc2=O	HDOVUKNUBWVHOX-QMMMGPOBSA-N	-7.10943	0.658013
CC-401	BRD-K00004320-300-01-9	C(CN1CCCCC1)Oc1cccc(c1)-c1n[nH]c2ccc(cc12)-c1nnc[nH]1	XDJCLCLBSGGNKS-UHFFFAOYSA-N	-7.10875	1.15768
idasanutlin	BRD-K62627508-001-06-9	COc1cc(ccc1NC(=O)[C@@H]1N[C@@H](CC(C)(C)C)[C@@](C#N)([C@H]1c1cccc(Cl)c1F)c1ccc(Cl)cc1F)C(O)=O	TVTXCJFHQKSQQM-LJQIRTBHSA-N	-7.10863	0.00997974
GR-79236	BRD-K40578143-001-03-9	OC[C@H]1O[C@H]([C@H](O)[C@@H]1O)n1cnc2c(N[C@H]3CCC[C@@H]3O)ncnc12	GYWXTRVEUURNEW-TVDBPQCTSA-N	-7.10831	-0.467747
oxiniacic-acid	BRD-K20417253-001-03-9	OC(=O)c1ccc[n+]([O-])c1	FJCFFCXMEXZEIM-UHFFFAOYSA-N	-7.1066	-0.931703
A-769662	BRD-K41918892-001-09-9	Oc1ccccc1-c1ccc(cc1)-c1csc2[nH]c(=O)c(C#N)c(O)c12	CTESJDQKVOEUOY-UHFFFAOYSA-N	-7.10625	0.422808
MI-14	BRD-K26726854-001-02-9	CN(C)S(=O)(=O)c1cccc(c1)-c1c(C)nc2c(NCCNC(C)=O)cc(Cl)nn12	PSTAJIONBVMKLA-UHFFFAOYSA-N	-7.10535	0.0130666
fosfestrol	BRD-K20801936-001-01-9	CC\C(=C(\CC)c1ccc(OP(O)(O)=O)cc1)c1ccc(OP(O)(O)=O)cc1	NLORYLAYLIXTID-ISLYRVAYSA-N	-7.10367	-0.283602
PIK-93	BRD-K29395450-001-06-8	CC(=O)Nc1nc(C)c(s1)-c1ccc(Cl)c(c1)S(=O)(=O)NCCO	JFVNFXCESCXMBC-UHFFFAOYSA-N	-7.10249	1.06308
sodium-picosulfate	BRD-K77251551-304-03-9	OS(=O)(=O)Oc1ccc(cc1)C(c1ccc(OS(O)(=O)=O)cc1)c1ccccn1	UJIDKYTZIQTXPM-UHFFFAOYSA-N	-7.10198	1.36652
levothyroxine	BRD-K30685142-001-17-0	N[C@@H](Cc1cc(I)c(Oc2cc(I)c(O)c(I)c2)c(I)c1)C(O)=O	XUIIKFGFIJCVMT-LBPRGKRZSA-N	-7.10194	0.184474
ocinaplon	BRD-K92581468-001-02-9	O=C(c1cnn2c(ccnc12)-c1ccncc1)c1ccccn1	OQJFBUOFGHPMSR-UHFFFAOYSA-N	-7.1017	-0.273368
ACTB-1003	BRD-K35936936-001-02-9	COCc1c(CN2CCOCC2)n2ncnc(N)c2c1-c1ccc(NC(=O)Nc2cc(ccc2F)C(F)(F)F)c(F)c1	GZPJCJKUZPUFAL-UHFFFAOYSA-N	-7.10067	0.314252
etifenin	BRD-K63979671-001-11-9	CCc1cccc(CC)c1NC(=O)CN(CC(O)=O)CC(O)=O	WNIDXAKKFOKNEF-UHFFFAOYSA-N	-7.10045	-0.0662103
PRT4165	BRD-K32456483-001-04-9	O=C1C(=Cc2cccnc2)C(=O)c2ccccc12	OMHZFEWYVFWVLI-UHFFFAOYSA-N	-7.0999	0.00846115
rociletinib	BRD-K33610132-001-04-5	COc1cc(ccc1Nc1ncc(c(Nc2cccc(NC(=O)C=C)c2)n1)C(F)(F)F)N1CCN(CC1)C(C)=O	HUFOZJXAKZVRNJ-UHFFFAOYSA-N	-7.09971	-0.234541
cefdinir	BRD-K15766189-001-10-6	Nc1nc(cs1)C(=N\O)\C(=O)N[C@H]1[C@H]2SCC(C=C)=C(N2C1=O)C(O)=O |c:19|	RTXOFQZKPXMALH-GHXIOONMSA-N	-7.09817	-0.0486579
ibiglustat	BRD-K14063023-001-02-9	CC(C)(NC(=O)O[C@@H]1CN2CCC1CC2)c1csc(n1)-c1ccc(F)cc1	YFHRCLAKZBDRHN-MRXNPFEDSA-N	-7.09815	0.90085
RS-102221	BRD-K87048468-003-05-9	COc1cc(OC)c(cc1NS(=O)(=O)c1ccc(cc1)C(F)(F)F)C(=O)CCCCN1CCC2(CC1)NC(=O)NC2=O	HZZZZODVDSHQRG-UHFFFAOYSA-N	-7.09756	1.52338
ICA-110381	BRD-K71686520-001-02-9	Clc1ccc(cc1)C(=O)Nc1ccc(Cl)nc1	FOYOGIUAMYSVIT-UHFFFAOYSA-N	-7.09663	0.354254
quercetin	BRD-K97399794-001-16-1	Oc1cc(O)c2c(c1)oc(-c1ccc(O)c(O)c1)c(O)c2=O	REFJWTPEDVJJIY-UHFFFAOYSA-N	-7.09467	-3.116
ORG-12962	BRD-K07409305-001-01-1	FC(F)(F)c1ccc(nc1Cl)N1CCNCC1	QZYYPQAYSFBKPW-UHFFFAOYSA-N	-7.09463	0.114742
AS-1949490	BRD-K61936403-001-01-7	C[C@H](NC(=O)c1sccc1OCc1ccc(Cl)cc1)c1ccccc1	RFZPGNRLOKVZJY-AWEZNQCLSA-N	-7.09446	-0.775012
GNF-5	BRD-K87632963-001-05-9	OCCNC(=O)c1cccc(c1)-c1cc(Nc2ccc(OC(F)(F)F)cc2)ncn1	IIQUYGWWHIHOCF-UHFFFAOYSA-N	-7.09392	-0.0912092
guanosine	BRD-K67644125-001-03-9	Nc1nc(=O)c2ncn([C@@H]3O[C@H](CO)[C@@H](O)[C@H]3O)c2[nH]1	NYHBQMYGNKIUIF-UUOKFMHZSA-N	-7.09357	1.19763
piclamilast	BRD-K47642186-001-04-9	COc1ccc(cc1OC1CCCC1)C(=O)Nc1c(Cl)cncc1Cl	RRRUXBQSQLKHEL-UHFFFAOYSA-N	-7.09256	-1.09335
birinapant	BRD-K71221037-001-06-5	CC[C@H](NC(=O)[C@H](C)NC)C(=O)N1C[C@@H](O)C[C@H]1Cc1c([nH]c2cc(F)ccc12)-c1[nH]c2cc(F)ccc2c1C[C@@H]1C[C@H](O)CN1C(=O)[C@H](CC)NC(=O)[C@H](C)NC	PKWRMUKBEYJEIX-DXXQBUJASA-N	-7.09253	-0.130317
TC-FPR-43	BRD-K16497916-001-02-9	CC(C)c1c(NC(=O)Nc2ccc(Cl)cc2)c(=O)n(-c2ccccc2)n1C	PAEBEUZTAPIOIO-UHFFFAOYSA-N	-7.09198	-0.333866
cephradine	BRD-A90807417-001-04-5	CC1=C(N2[C@@H](SC1)[C@H](NC(=O)[C@H](N)C1=CCC=CC1)C2=O)C(O)=O |a:7,11,&1:4,c:17,t:1,14|	RDLPVSKMFDYCOR-HFAKWTLXSA-N	-7.09179	0.745164
cefradine	BRD-K13797099-001-03-9	CC1=C(N2[C@H](SC1)[C@H](NC(=O)[C@H](N)C1=CCC=CC1)C2=O)C(O)=O |c:17,t:1,14|	RDLPVSKMFDYCOR-UEKVPHQBSA-N	-7.09179	0.889392
PP-1	BRD-K47598052-001-17-9	Cc1ccc(cc1)-c1nn(c2ncnc(N)c12)C(C)(C)C	ZVPDNRVYHLRXLX-UHFFFAOYSA-N	-7.09043	0.130309
ADL5859	BRD-K39624409-003-04-2	CCN(CC)C(=O)c1ccc(cc1)C1=CC2(CCNCC2)Oc2cccc(O)c12 |t:14|	OPIKUXLJQFYMSC-UHFFFAOYSA-N	-7.08998	-0.0111849
hesperidin	BRD-K38903228-001-14-9	COc1ccc(cc1O)[C@@H]1CC(=O)c2c(O)cc(O[C@@H]3O[C@H](CO[C@@H]4O[C@@H](C)[C@H](O)[C@@H](O)[C@H]4O)[C@@H](O)[C@H](O)[C@H]3O)cc2O1	QUQPHWDTPGMPEX-QJBIFVCTSA-N	-7.08966	1.46459
NMS-E973	BRD-K58770988-001-02-6	CN1CCC(CC1)NC(=O)c1cc(on1)-c1c(O)cc(O)cc1Oc1ccc(cc1)[N+]([O-])=O	YLQODGGPIHWTHR-UHFFFAOYSA-N	-7.08925	0.988025
taxifolin	BRD-K94649603-001-14-9	O[C@@H]1[C@H](Oc2cc(O)cc(O)c2C1=O)c1ccc(O)c(O)c1	CXQWRCVTCMQVQX-LSDHHAIUSA-N	-7.08887	1.52483
levalbuterol	BRD-K34469523-065-04-9	CC(C)(C)NC[C@H](O)c1ccc(O)c(CO)c1	NDAUXUAQIAJITI-LBPRGKRZSA-N	-7.08809	-0.427634
dihydroergotamine	BRD-K72166146-066-07-9	CN1C[C@@H](C[C@H]2[C@H]1Cc1c[nH]c3cccc2c13)C(=O)N[C@]1(C)O[C@@]2(O)[C@@H]3CCCN3C(=O)[C@H](Cc3ccccc3)N2C1=O	LUZRJRNZXALNLM-JGRZULCMSA-N	-7.08502	-1.28159
selumetinib	BRD-K57080016-001-19-1	Cn1cnc2c(F)c(Nc3ccc(Br)cc3Cl)c(cc12)C(=O)NOCCO	CYOHGALHFOKKQC-UHFFFAOYSA-N	-7.08498	-0.445999
FLI-06	BRD-A44500574-001-04-9	CC1=NC2=C([C@@H](C1C(=O)OC1CCCCC1)c1ccc(cc1)[N+]([O-])=O)C(=O)CC(C)(C)C2 |&1:5,r,c:3,t:1|	DUGBYNJMBYPWGS-FOIFJWKZSA-N	-7.08496	0.18727
GSK-J1	BRD-K32847255-001-01-1	OC(=O)CCNc1cc(nc(n1)-c1ccccn1)N1CCc2ccccc2CC1	AVZCPICCWKMZDT-UHFFFAOYSA-N	-7.08478	0.30662
mirin	BRD-K55420858-001-01-0	NC1=NC(=O)\C(S1)=C\c1ccc(O)cc1 |t:1|	YBHQCJILTOVLHD-YVMONPNESA-N	-7.08447	-0.265986
irbesartan	BRD-K60038276-001-12-9	CCCCC1=NC2(CCCC2)C(=O)N1Cc1ccc(cc1)-c1ccccc1-c1nn[nH]n1 |t:4|	YOSHYTLCDANDAN-UHFFFAOYSA-N	-7.08437	-0.668017
TC-S-7003	BRD-K34362291-001-02-9	CN1CCN(CC1)c1ccc(Nc2ncc3c(n2)n2c(nc4ccccc24)n(-c2c(C)cccc2C)c3=O)cc1	BHJJWVDKNXABFS-UHFFFAOYSA-N	-7.08421	1.26888
indibulin	BRD-K74057757-001-03-9	Clc1ccc(Cn2cc(C(=O)C(=O)Nc3ccncc3)c3ccccc23)cc1	SOLIIYNRSAWTSQ-UHFFFAOYSA-N	-7.08358	-1.0047
decernotinib	BRD-A95300432-001-01-3	CC[C@@](C)(Nc1ccnc(n1)-c1c[nH]c2ncccc12)C(=O)NCC(F)(F)F |&1:2,r|	ASUGUQWIHMTFJL-QGZVFWFLSA-N	-7.0834	-0.691618
TC-LPA5-4	BRD-K32031961-001-02-9	COc1cccc(c1)-n1nc(cc1-c1ccc(C2CCCCC2)c(Cl)c1)C(O)=O	BNALUYKEGYUHQC-UHFFFAOYSA-N	-7.08318	-4.87936
dexlansoprazole	BRD-K05900209-001-04-2	Cc1c(OCC(F)(F)F)ccnc1C[S@@](=O)c1nc2ccccc2[nH]1	MJIHNNLFOKEZEW-RUZDIDTESA-N	-7.0829	-1.49872
lansoprazole	BRD-K00004280-001-01-9	Cc1c(OCC(F)(F)F)ccnc1C[S@@](=O)c1nc2ccccc2[nH]1 |&1:14,r|	MJIHNNLFOKEZEW-RUZDIDTESA-N	-7.0829	-0.67628
YM-976	BRD-K12932420-001-04-9	CCc1ccc2c(nc(=O)n(CC)c2n1)-c1cccc(Cl)c1	MNHXYNNKDDXKNP-UHFFFAOYSA-N	-7.08283	-0.280854
PF-06650833	BRD-K00003296-001-01-9	CC[C@H]1[C@@H](COc2nccc3cc(C(N)=O)c(OC)cc23)NC(=O)[C@H]1F	JKDGKIBAOAFRPJ-ZBINZKHDSA-N	-7.08148	-0.496434
GSK2879552	BRD-K09223495-001-01-4	OC(=O)c1ccc(CN2CCC(CN[C@@H]3C[C@H]3c3ccccc3)CC2)cc1	LRULVYSBRWUVGR-FCHUYYIVSA-N	-7.08144	0.491434
SAR405	BRD-K72868067-001-02-4	C[C@@H]1COCCN1c1cc(=O)n2CC[C@H](N(Cc3cncc(Cl)c3)c2n1)C(F)(F)F	SPDQRCUBFSRAFI-DOMZBBRYSA-N	-7.08084	1.02565
7-chlorokynurenic-acid	BRD-K84214706-001-07-9	OC(=O)c1cc(=O)c2ccc(Cl)cc2[nH]1	UAWVRVFHMOSAPU-UHFFFAOYSA-N	-7.08005	-0.33577
BMS-986142	BRD-K00004591-001-01-9	Cc1c(cccc1-n1c(=O)n(C)c2c(F)cccc2c1=O)-c1c(F)cc(C(N)=O)c2[nH]c3C[C@H](CCc3c12)C(C)(C)O	ZRYMMWAJAFUANM-INIZCTEOSA-N	-7.07902	0.268934
BAY-W-9798	BRD-K44471774-001-01-8	COC(=O)C1=C(C)N(C)C(C)=C(C1c1ccc(cc1)C(F)(F)F)C(=O)OC |c:4,10|	AVFYPHPSIBAAME-UHFFFAOYSA-N	-7.07819	0.646367
N6-cyclopentyladenosine	BRD-K60150510-001-16-9	OC[C@H]1O[C@H]([C@H](O)[C@@H]1O)n1cnc2c(NC3CCCC3)ncnc12	SQMWSBKSHWARHU-SDBHATRESA-N	-7.07766	-0.253298
AC-55541	BRD-A27911617-001-01-7	C\C(=N/NC(=O)[C@@H](NC(=O)c1ccccc1)c1n[nH]c(=O)c2ccccc12)c1cccc(Br)c1 |&1:6,r|	UCUHFWIFSHROPY-SQEMJAKJSA-N	-7.07742	0.729423
PLX51107	BRD-K00003099-001-01-9	C[C@@H](c1ccccn1)n1cc(-c2ccc(cc2)C(O)=O)c2ncc(cc12)-c1c(C)noc1C	AMSUHYUVOVCWTP-INIZCTEOSA-N	-7.07737	0.471007
dantrolene	BRD-K81272440-236-14-9	[O-][N+](=O)c1ccc(cc1)-c1ccc(\C=N\N2CC(=O)NC2=O)o1	OZOMQRBLCMDCEG-VIZOYTHASA-N	-7.07698	-1.1687
CPI-0610	BRD-K19871656-001-02-9	Cc1noc2[C@H](CC(N)=O)N=C(c3ccc(Cl)cc3)c3ccccc3-c12 |t:10|	GCWIQUVXWZWCLE-INIZCTEOSA-N	-7.07658	-1.18483
neomycin	BRD-K71013094-065-05-3	NC[C@@H]1O[C@H](O[C@@H]2[C@@H](CO)O[C@@H](O[C@@H]3[C@@H](O)[C@H](N)C[C@H](N)[C@H]3O[C@H]3O[C@H](CN)[C@@H](O)[C@H](O)[C@H]3N)[C@@H]2O)[C@H](N)[C@@H](O)[C@@H]1O	PGBHMTALBVVCIT-VCIWKGPPSA-N	-7.07488	-0.923876
delavirdine	BRD-K34068325-066-03-7	CC(C)Nc1cccnc1N1CCN(CC1)C(=O)c1cc2cc(NS(C)(=O)=O)ccc2[nH]1	WHBIGIKBNXZKFE-UHFFFAOYSA-N	-7.0729	0.408599
ubenimex	BRD-K59574735-001-13-9	CC(C)C[C@H](NC(=O)[C@@H](O)[C@H](N)Cc1ccccc1)C(O)=O	VGGGPCQERPFHOB-RDBSUJKOSA-N	-7.07283	-0.34963
DBPR108	BRD-K83020231-001-01-2	CC(C)(CC(=O)N1CCCC1)NCC(=O)N1C[C@@H](F)C[C@H]1C#N	VQKSCYBKUIDZEI-STQMWFEESA-N	-7.07203	0.181095
HT-2157	BRD-K00003386-001-01-9	FC(F)(F)c1cccc(c1)\N=C1/C(=O)N(c2ccccc12)c1ccccc1	TXCGMRVPXUBHAL-PLRJNAJWSA-N	-7.07185	-0.689891
E7046	BRD-K00003449-001-01-9	C[C@H](NC(=O)c1c(nn(C)c1Oc1cccc(c1)C(F)(F)F)C(F)F)c1ccc(cc1)C(O)=O	MKLKAQMPKHNQPR-NSHDSACASA-N	-7.07098	2.19817
prednisolone-hemisuccinate	BRD-A78391468-001-02-8	C[C@]12C[C@H](O)[C@H]3[C@@H](CCC4=CC(=O)C=C[C@]34C)[C@@H]1CC[C@]2(O)C(=O)COC(=O)CCC(O)=O |a:1,3,15,20,&1:5,&2:6,&3:17,c:13,t:9|	APGDTXUMTIZLCJ-CGVGKPPMSA-N	-7.07081	-0.552436
thioridazine	BRD-A84481105-003-32-1	CSc1ccc2Sc3ccccc3N(CCC3CCCCN3C)c2c1	KLBQZWRITKRQQV-UHFFFAOYSA-N	-7.07038	-0.353951
linagliptin	BRD-K96550715-001-06-9	CC#CCn1c(nc2n(C)c(=O)n(Cc3nc(C)c4ccccc4n3)c(=O)c12)N1CCC[C@@H](N)C1	LTXREWYXXSTFRX-QGZVFWFLSA-N	-7.06967	-0.179712
tianeptine	BRD-K01826304-001-02-9	CN1c2ccccc2[C@@H](NCCCCCCC(O)=O)c2ccc(Cl)cc2S1(=O)=O |&1:8,r|	JICJBGPOMZQUBB-OAQYLSRUSA-N	-7.0696	-1.28056
THZ1	BRD-K66401437-001-03-3	CN(C)C\C=C\C(=O)Nc1ccc(cc1)C(=O)Nc1cccc(Nc2ncc(Cl)c(n2)-c2c[nH]c3ccccc23)c1	OBJNFLYHUXWUPF-IZZDOVSWSA-N	-7.06939	0.978067
fimasartan	BRD-K21586122-001-02-7	CCCCc1nc(C)c(CC(=S)N(C)C)c(=O)n1Cc1ccc(cc1)-c1ccccc1-c1nn[nH]n1	AMEROGPZOLAFBN-UHFFFAOYSA-N	-7.06887	-1.56161
PHA-767491	BRD-K50000283-001-04-4	O=C1NCCc2[nH]c(cc12)-c1ccncc1	DKXHSOUZPMHNIZ-UHFFFAOYSA-N	-7.06851	-0.0598065
tipelukast	BRD-K00004627-001-01-9	CCCc1c(O)c(ccc1SCCCOc1ccc(C(C)=O)c(OCCCC(O)=O)c1CCC)C(C)=O	KPWYNAGOBXLMSE-UHFFFAOYSA-N	-7.06811	-0.637527
motapizone	BRD-K00004657-001-01-9	CC1=C(NNC(=O)C1)c1cc(cs1)-n1ccnc1 |t:1|	IQHAKYLSMONFMT-UHFFFAOYSA-N	-7.06788	0.626507
UC-112	BRD-K73610817-001-10-9	Oc1c(CN2CCCC2)cc(COCc2ccccc2)c2cccnc12	LTGLGIQQZXSLLF-UHFFFAOYSA-N	-7.06716	0.151203
GBR-12935	BRD-K50135270-300-09-9	C(CN1CCN(CCOC(c2ccccc2)c2ccccc2)CC1)Cc1ccccc1	RAQPOZGWANIDQT-UHFFFAOYSA-N	-7.0664	-0.840482
mebrofenin	BRD-K96691275-001-01-2	Cc1cc(C)c(NC(=O)CN(CC(O)=O)CC(O)=O)c(C)c1Br	MHPZZZZLAQGTHT-UHFFFAOYSA-N	-7.06634	1.34062
unbs-5162	BRD-K30933884-001-02-9	CN(C)CCN1C(=O)c2cccc3cc(NC(N)=O)cc(C1=O)c23	WCKZRLOUKYFJDY-UHFFFAOYSA-N	-7.06543	-0.450504
PHP-501	BRD-K07460388-019-02-9	On1ncc(C2CCNCC2)c1-c1cccc(c1)-c1ccccc1	UHEYIOPHTBWBQN-UHFFFAOYSA-N	-7.06523	0.337326
fantofarone	BRD-K00003465-001-01-9	COc1ccc(CCN(C)CCCOc2ccc(cc2)S(=O)(=O)c2c(cn3ccccc23)C(C)C)cc1OC	ITAMRBIZWGDOHW-UHFFFAOYSA-N	-7.06407	-0.315982
tozasertib	BRD-K59369769-001-23-7	CN1CCN(CC1)c1cc(Nc2cc(C)n[nH]2)nc(Sc2ccc(NC(=O)C3CC3)cc2)n1	GCIKSSRWRFVXBI-UHFFFAOYSA-N	-7.06232	0.986088
PF-03882845	BRD-K51041191-001-02-9	OC(=O)c1ccc2C3=NN([C@@H](C4CCCC4)C3CCc2c1)c1ccc(C#N)c(Cl)c1 |t:7|	XNULRSOGWPFPBL-AKRCKQFNSA-N	-7.06207	17.5933
sulmazole	BRD-K01824719-001-08-9	COc1cc(ccc1-c1nc2ncccc2[nH]1)[S@@](C)=O |r|	XMFCOYRWYYXZMY-HXUWFJFHSA-N	-7.06149	0.420458
AZD2014	BRD-K99113996-001-03-9	CNC(=O)c1cccc(c1)-c1ccc2c(nc(nc2n1)N1CCOC[C@@H]1C)N1CCOC[C@@H]1C	JUSFANSTBFGBAF-IRXDYDNUSA-N	-7.0612	-2.57839
ramatroban	BRD-K08586861-001-02-9	OC(=O)CCn1c2CC[C@H](Cc2c2ccccc12)NS(=O)(=O)c1ccc(F)cc1	LDXDSHIEDAPSSA-OAHLLOKOSA-N	-7.06102	0.798486
vonoprazan	BRD-K32768103-001-04-9	CNCc1cc(-c2ccccc2F)n(c1)S(=O)(=O)c1cccnc1	BFDBKMOZYNOTPK-UHFFFAOYSA-N	-7.06046	0.37015
fipronil	BRD-A50675702-001-08-9	Nc1c(c(nn1-c1c(Cl)cc(cc1Cl)C(F)(F)F)C#N)[S@@](=O)C(F)(F)F |&1:20,r|	ZOCSXAVNDGMNBV-AREMUKBSSA-N	-7.05969	0.480834
MDL-29951	BRD-K59753853-001-02-3	OC(=O)CCc1c([nH]c2cc(Cl)cc(Cl)c12)C(O)=O	KNBSYZNKEAWABY-UHFFFAOYSA-N	-7.05931	0.0318096
pyrantel	BRD-K82118441-001-03-7	OC(=O)c1cc2ccccc2c(Cc2c(O)c(cc3ccccc23)C(O)=O)c1O	WLJNZVDCPSBLRP-UHFFFAOYSA-N	-7.05909	0.203023
eact	BRD-K53030960-001-02-9	COCCN(C(=O)c1cc(OC)c(OC)c(OC)c1)c1nc(cs1)-c1ccccc1	ZUXNHFFVQWADJL-UHFFFAOYSA-N	-7.05907	1.18655
eniluracil	BRD-K26425819-001-01-3	O=c1[nH]cc(C#C)c(=O)[nH]1	JOZGNYDSEBIJDH-UHFFFAOYSA-N	-7.05819	1.47535
RU-58841	BRD-K62762455-001-02-9	CC1(C)N(CCCCO)C(=O)N(C1=O)c1ccc(C#N)c(c1)C(F)(F)F	ARBYGDBJECGMGA-UHFFFAOYSA-N	-7.05683	-0.833324
luteolin	BRD-K05236810-001-19-0	Oc1cc(O)c2c(c1)oc(cc2=O)-c1ccc(O)c(O)c1	IQPNAANSBPBGFQ-UHFFFAOYSA-N	-7.05659	-1.40463
succinobucol	BRD-K00003183-001-01-9	CC(C)(C)c1cc(SC(C)(C)Sc2cc(c(OC(=O)CCC(O)=O)c(c2)C(C)(C)C)C(C)(C)C)cc(c1O)C(C)(C)C	RKSMVPNZHBRNNS-UHFFFAOYSA-N	-7.05633	0.134696
BMS-649	BRD-K25991633-001-03-9	CC1(C)CCC(C)(C)c2cc(ccc12)C1(OCCO1)c1ccc(cc1)C(O)=O	ZZUKALQMHNSWTK-UHFFFAOYSA-N	-7.05585	0.814136
tanaproget	BRD-K99604664-001-02-9	Cn1c(ccc1-c1ccc2NC(=S)OC(C)(C)c2c1)C#N	PYVFWTPEBMRKSR-UHFFFAOYSA-N	-7.05557	0.26702
thalidomide	BRD-A93255169-001-28-3	O=C1N([C@H]2CCC(=O)NC2=O)C(=O)c2ccccc12 |&1:3,r|	UEJJHQNACJXSKW-VIFPVBQESA-N	-7.0555	1.77884
isbufylline	BRD-K06762493-001-10-9	CC(C)Cn1cnc2n(C)c(=O)n(C)c(=O)c12	WHUWQSQEVISUMC-UHFFFAOYSA-N	-7.05517	-0.202619
4-carboxy-3-hydroxyphenylglycine-(RS)	BRD-A80383043-001-04-9	N[C@@H](C(O)=O)c1ccc(C(O)=O)c(O)c1 |&1:1,r|	GXZSAQLJWLCLOX-SSDOTTSWSA-N	-7.0545	-0.338909
PAT-1251	BRD-K00003481-001-01-9	NCc1cc(Oc2cccc(c2)C(=O)N2C[C@@H](O)[C@H](F)C2)nc(c1)C(F)(F)F	ODGXXYXJORZPHE-ZIAGYGMSSA-N	-7.05416	0.00463635
droxicam	BRD-K17219082-001-02-9	CN1c2c(oc(=O)n(-c3ccccn3)c2=O)-c2ccccc2S1(=O)=O	OEHFRZLKGRKFAS-UHFFFAOYSA-N	-7.05338	-0.841171
DNQX	BRD-K64400208-001-10-9	[O-][N+](=O)c1cc2[nH]c(=O)c(=O)[nH]c2cc1[N+]([O-])=O	RWVIMCIPOAXUDG-UHFFFAOYSA-N	-7.05246	1.23888
SR-27897	BRD-K35629949-001-02-0	OC(=O)Cn1c(cc2ccccc12)C(=O)Nc1nc(cs1)-c1ccccc1Cl	ILNRQFBVVQUOLP-UHFFFAOYSA-N	-7.05224	-0.412869
homatropine-methylbromide	BRD-A54234250-004-02-9	C[N+]1(C)[C@H]2CC[C@@H]1C[C@@H](C2)OC(=O)[C@@H](O)c1ccccc1 |a:3,6,8,&1:13,THB:10:8:1:4.5|	WKWOJBUWWZTUQV-JJXSEGSLSA-N	-7.05184	0.59236
BIBX-1382	BRD-K70914287-300-04-9	CN1CCC(CC1)Nc1ncc2ncnc(Nc3ccc(F)c(Cl)c3)c2n1	FTFRZXFNZVCRSK-UHFFFAOYSA-N	-7.05183	-0.936774
thaliblastine	BRD-K87548127-300-01-1	COc1cc(C[C@@H]2N(C)CCc3cc(OC)c(OC)cc23)c(Oc2cc3C[C@@H]4N(C)CCc5cc(OC)c(OC)c(-c3cc2OC)c45)cc1OC	ZCTJIMXXSXQXRI-KYJUHHDHSA-N	-7.05123	-0.831151
pravadoline	BRD-K46209126-001-06-4	COc1ccc(cc1)C(=O)c1c(C)n(CCN2CCOCC2)c2ccccc12	MEUQWHZOUDZXHH-UHFFFAOYSA-N	-7.05069	1.28258
SKF-96365	BRD-K01826819-003-04-9	COc1ccc(CCCO[C@@H](Cn2ccnc2)c2ccc(OC)cc2)cc1 |&1:10|	HLMBXBGDBBCYII-QFIPXVFZSA-N	-7.05052	-1.49792
risdiplam	BRD-K00003506-001-01-9	Cc1cn2nc(cc(C)c2n1)-c1cc(=O)n2cc(ccc2n1)N1CCNC2(CC2)C1	ASKZRYGFUPSJPN-UHFFFAOYSA-N	-7.04985	0.465022
SC-560	BRD-K14767410-001-04-9	COc1ccc(cc1)-n1nc(cc1-c1ccc(Cl)cc1)C(F)(F)F	PQUGCKBLVKJMNT-UHFFFAOYSA-N	-7.04965	0.046618
pranlukast	BRD-K97045029-001-07-9	O=C(Nc1cccc2c1oc(cc2=O)-c1nn[nH]n1)c1ccc(OCCCCc2ccccc2)cc1	NBQKINXMPLXUET-UHFFFAOYSA-N	-7.04922	-0.317481
RWJ-67657	BRD-K07074923-001-01-5	OCCC#Cc1nc(c(-c2ccncc2)n1CCCc1ccccc1)-c1ccc(F)cc1	QSUSKMBNZQHHPA-UHFFFAOYSA-N	-7.049	-0.144859
compound-401	BRD-K19655798-001-02-9	O=c1cc(nc2c3ccccc3ccn12)N1CCOCC1	BVRDQVRQVGRNHG-UHFFFAOYSA-N	-7.04847	-0.821713
2'-MeCCPA	BRD-K63932022-001-03-9	C[C@@]1(O)[C@H](O)[C@@H](CO)O[C@H]1n1cnc2c(NC3CCCC3)nc(Cl)nc12	MMPAUXMIDJWGFO-ROMFRFKVSA-N	-7.04805	1.05065
CP-339818	BRD-K00004233-003-01-9	CCCCC\N=c1/ccn(Cc2ccccc2)c2ccccc12	MMGAVKCAGQCFHS-LSDHQDQOSA-N	-7.04671	-0.894284
OSI-930	BRD-K25340465-001-11-1	FC(F)(F)Oc1ccc(NC(=O)c2sccc2NCc2ccnc3ccccc23)cc1	FGTCROZDHDSNIO-UHFFFAOYSA-N	-7.0453	-0.552975
PP-2	BRD-K95785537-001-26-9	CC(C)(C)n1nc(-c2ccc(Cl)cc2)c2c(N)ncnc12	PBBRWFOVCUAONR-UHFFFAOYSA-N	-7.04491	1.45054
dabigatran-etexilate	BRD-K57041787-001-03-9	CCCCCCOC(=O)\N=C(\N)c1ccc(NCc2nc3cc(ccc3n2C)C(=O)N(CCC(=O)OCC)c2ccccn2)cc1	KSGXQBZTULBEEQ-UHFFFAOYSA-N	-7.04437	0.692088
HC-070	BRD-K00004601-001-01-9	Cn1c2nc(Oc3cccc(Cl)c3)n(Cc3ccc(Cl)cc3)c2c(=O)n(CCCO)c1=O	VYJPVPHNGWEIBT-UHFFFAOYSA-N	-7.04384	-0.0803507
etofylline-clofibrate	BRD-K49840922-001-06-9	Cn1c2ncn(CCOC(=O)C(C)(C)Oc3ccc(Cl)cc3)c2c(=O)n(C)c1=O	KYAKGJDISSNVPZ-UHFFFAOYSA-N	-7.04374	0.335038
VU0238429	BRD-K24187789-001-03-9	COc1ccc(CN2C(=O)C(=O)c3cc(OC(F)(F)F)ccc23)cc1	CKLGZXFOLMHCMC-UHFFFAOYSA-N	-7.04329	-1.12048
MK-8745	BRD-K25279140-001-02-9	Fc1c(Cl)cccc1C(=O)N1CCN(Cc2cccc(Nc3nccs3)n2)CC1	YCRFPWKUUNKNDN-UHFFFAOYSA-N	-7.04326	-0.732575
CGS-9896	BRD-K54093161-001-01-8	Clc1ccc(cc1)-n1[nH]c2c(cnc3ccccc23)c1=O	QCBUAKLOWCOUCR-UHFFFAOYSA-N	-7.04289	-0.55882
estetrol	BRD-K75445017-001-01-1	C[C@]12CC[C@H]3[C@@H](CCc4cc(O)ccc34)[C@@H]1[C@@H](O)[C@@H](O)[C@@H]2O	AJIPIJNNOJSSQC-NYLIRDPKSA-N	-7.04273	-0.220822
NU-7026	BRD-K09537769-001-06-5	O=c1cc(oc2c3ccccc3ccc12)N1CCOCC1	KKTZALUTXUZPSN-UHFFFAOYSA-N	-7.04232	-0.568896
venetoclax	BRD-K62391742-001-09-7	CC1(C)CCC(CN2CCN(CC2)c2ccc(C(=O)NS(=O)(=O)c3ccc(NCC4CCOCC4)c(c3)[N+]([O-])=O)c(Oc3cnc4[nH]ccc4c3)c2)=C(C1)c1ccc(Cl)cc1 |c:57|	LQBVNQSMGBZMKD-UHFFFAOYSA-N	-7.04061	0.295705
copanlisib	BRD-K24666289-001-05-9	COc1c(OCCCN2CCOCC2)ccc2C3=NCCN3C(NC(=O)c3cnc(N)nc3)=Nc12 |c:35,t:18|	PZBCKZWLPGJMAO-UHFFFAOYSA-N	-7.04045	0.41435
sennoside-A	BRD-A30370660-001-04-1	OC[C@H]1O[C@H](Oc2cccc3c(-c4c5cccc(O[C@H]6O[C@H](CO)[C@@H](O)[C@H](O)[C@H]6O)c5c(O)c5c(O)cc(cc45)C(O)=O)c4cc(cc(O)c4c(O)c23)C(O)=O)[C@H](O)[C@@H](O)[C@@H]1O |a:2,4,12,19,21,24,26,28,56,58,60,&1:11|	QFJIQUOMKJNYLI-QSXPFVSBSA-N	-7.04005	1.19205
Proxyphylline	BRD-A28887267-001-20-9	C[C@@H](O)Cn1cnc2n(C)c(=O)n(C)c(=O)c12 |&1:1,r|	KYHQZNGJUGFTGR-ZCFIWIBFSA-N	-7.03995	0.734182
S-nitrosoglutathione	BRD-K00024724-001-01-9	N[C@@H](CCC(=O)N[C@@H](CS[N+][O-])C(=O)NCC(O)=O)C(O)=O	HYHSBSXUHZOYLX-WDSKDSINSA-N	-7.03962	1.31895
pilaralisib	BRD-K49456274-001-03-9	COc1ccc(Cl)c(Nc2nc3ccccc3nc2NS(=O)(=O)c2cccc(NC(=O)C(C)(C)N)c2)c1	QINPEPAQOBZPOF-UHFFFAOYSA-N	-7.03945	-0.451069
niceritrol	BRD-K11256763-001-01-5	O=C(OCC(COC(=O)c1cccnc1)(COC(=O)c1cccnc1)COC(=O)c1cccnc1)c1cccnc1	KUEUWHJGRZKESU-UHFFFAOYSA-N	-7.03941	-0.3777
fluralaner	BRD-K00003239-001-01-9	Cc1cc(ccc1C(=O)NCC(=O)NCC(F)(F)F)C1=NO[C@](C1)(c1cc(Cl)cc(Cl)c1)C(F)(F)F |&1:22,r,t:20|	MLBZKOGAMRTSKP-HXUWFJFHSA-N	-7.03914	-0.0310066
oglemilast	BRD-K92303087-001-02-9	CS(=O)(=O)Nc1ccc2oc3c(OC(F)F)ccc(C(=O)Nc4c(Cl)cncc4Cl)c3c2c1	OKFDRAHPFKMAJH-UHFFFAOYSA-N	-7.03865	0.603871
PD-407824	BRD-K82823804-001-06-9	Oc1ccc2[nH]c3cc(c4C(=O)NC(=O)c4c3c2c1)-c1ccccc1	IAUZTOZLTFSMIE-UHFFFAOYSA-N	-7.03786	-0.376702
7,8,9,10-tetrahydroazepino[2,1-b]quinazolin-12(6H)-one	BRD-K77756533-001-01-4	O=C1N2CCCCC=C2Nc2ccccc12 |c:7|	HBEJFHWHFIAMAI-UHFFFAOYSA-N	-7.03719	-0.203815
RLX	BRD-K28773847-001-08-9	O=c1n2CCCCCc2nc2ccccc12	HTLIIBRHXAULMB-UHFFFAOYSA-N	-7.03719	0.153356
ML133	BRD-K33743361-003-08-9	COc1ccc(CNCc2cccc3ccccc23)cc1	GIFYKGIODMXYNT-UHFFFAOYSA-N	-7.03707	-0.864424
napamezole	BRD-K00004563-001-01-9	C(C1=NCCN1)C1=Cc2ccccc2CC1 |t:1,7|	WETRBJOSGIDJHQ-UHFFFAOYSA-N	-7.03646	-0.175091
TGX-221	BRD-A41692738-001-10-0	C[C@@H](Nc1ccccc1)c1cc(C)cn2c1nc(cc2=O)N1CCOCC1 |&1:1,r|	CPRAGQJXBLMUEL-MRXNPFEDSA-N	-7.03529	-0.380494
m-3M3FBS	BRD-K09635314-001-03-4	Cc1cc(C)c(c(C)c1)S(=O)(=O)Nc1cccc(c1)C(F)(F)F	ZIIUUSVHCHPIQD-UHFFFAOYSA-N	-7.03519	-0.275812
CGP-54626	BRD-A74208568-003-04-9	C[C@H](NC[C@H](O)CP(O)(=O)CC1CCCCC1)c1ccc(Cl)c(Cl)c1 |a:1,4,&1:7|	JGGVBBYJRQOPPA-BBRMVZONSA-N	-7.03474	-0.0453285
lixivaptan	BRD-K59391348-001-01-7	Cc1ccc(F)cc1C(=O)Nc1ccc(C(=O)N2Cc3cccn3Cc3ccccc23)c(Cl)c1	PPHTXRNHTVLQED-UHFFFAOYSA-N	-7.03473	0.143227
tetrahydropapaverine	BRD-K01825583-003-03-9	COc1ccc(C[C@H]2NCCc3cc(OC)c(OC)cc23)cc1OC |&1:7|	YXWQTVWJNHKSCC-MRXNPFEDSA-N	-7.03428	0.890457
deazaguanine	BRD-K00004562-001-01-9	Nc1cc2[nH]cnc2c(O)n1	KXBCLNRMQPRVTP-UHFFFAOYSA-N	-7.03427	-0.454879
flurbiprofen-(+/-)	BRD-A86044036-001-30-9	C[C@@H](C(O)=O)c1ccc(c(F)c1)-c1ccccc1 |&1:1,r|	SYTBZMRGLBWNTM-SNVBAGLBSA-N	-7.03426	-1.78608
flurbiprofen-(S)-(+)	BRD-K69907333-001-10-6	C[C@H](C(O)=O)c1ccc(c(F)c1)-c1ccccc1	SYTBZMRGLBWNTM-JTQLQIEISA-N	-7.03426	-0.182823
CX-5461	BRD-K12787259-001-05-9	CN1CCCN(CC1)c1ccc2c(n1)n1c3ccccc3sc1c(C(=O)NCc1cnc(C)cn1)c2=O	XGPBJCHFROADCK-UHFFFAOYSA-N	-7.03419	0.0804929
5-hydroxymethyl-tolterodine	BRD-K24603946-001-05-9	CC(C)N(CC[C@H](c1ccccc1)c1cc(CO)ccc1O)C(C)C	DUXZAXCGJSBGDW-HXUWFJFHSA-N	-7.03412	0.676366
Rec-15/2615	BRD-K84924479-300-02-9	COc1cc2nc(nc(N)c2cc1OC)N1CCN(CC1)C(=O)COc1c(OC)cccc1C(C)C	ZZMFJJDBKSYGRM-UHFFFAOYSA-N	-7.03392	-0.0560506
kifunensine	BRD-K02898090-001-04-9	OC[C@@H]1[C@@H](O)[C@H](O)[C@H](O)[C@H]2NC(=O)C(=O)N12	OIURYJWYVIAOCW-PQMKYFCFSA-N	-7.03291	0.80332
MK-2048	BRD-K03128512-001-04-4	CCN1C[C@H](C)n2c(c(O)c3c2c(nn(Cc2ccc(F)c(Cl)c2)c3=O)C(=O)NC)C1=O	JSRREMIKIHJGAA-JTQLQIEISA-N	-7.03283	0.126215
BAY-8002	BRD-K00005331-001-01-9	OC(=O)c1ccccc1NC(=O)c1cc(ccc1Cl)S(=O)(=O)c1ccccc1	CLAUJSRBKSRTGQ-UHFFFAOYSA-N	-7.03264	-0.483079
4-methylgenistein	BRD-K73303757-001-21-6	COc1ccc(cc1)-c1coc2cc(O)cc(O)c2c1=O	WUADCCWRTIWANL-UHFFFAOYSA-N	-7.03248	-0.430295
NTRC-824	BRD-K07788774-001-02-9	CC(C)C[C@H](NC(=O)Cn1cc(C(=O)C(F)(F)F)c2cc(NS(=O)(=O)c3ccc(C)cc3)ccc12)C(O)=O	SOOLLEBJNGCDOZ-FQEVSTJZSA-N	-7.03121	0.502502
PCI-29732	BRD-K71223042-001-03-9	Nc1ncnc2n(nc(-c3ccc(Oc4ccccc4)cc3)c12)C1CCCC1	GMJUPMONHWAZCP-UHFFFAOYSA-N	-7.03071	-0.0883159
carumonam	BRD-K71026158-304-01-0	NC(=O)OC[C@@H]1[C@H](NC(=O)C(=N/OCC(O)=O)\c2csc(N)n2)C(=O)N1S(O)(=O)=O	UIMOJFJSJSIGLV-JNHMLNOCSA-N	-7.03063	1.06279
TG100-115	BRD-K64785675-001-04-0	Nc1nc(N)c2nc(-c3cccc(O)c3)c(nc2n1)-c1cccc(O)c1	UJIAQDJKSXQLIT-UHFFFAOYSA-N	-7.02964	-0.202378
LY404187	BRD-A50062753-001-02-9	CC(C)S(=O)(=O)NC[C@H](C)c1ccc(cc1)-c1ccc(cc1)C#N |&1:8,r|	HOQAVGZLYRYHSO-HNNXBMFYSA-N	-7.02808	0.674743
SC-19220	BRD-K52512893-001-10-9	CC(=O)NNC(=O)N1Cc2ccccc2Oc2ccc(Cl)cc12	KNURFLJTOUGOOQ-UHFFFAOYSA-N	-7.02764	-0.701169
MK-571	BRD-A73679382-236-01-8	CN(C)C(=O)CCS[C@@H](SCCC(O)=O)c1cccc(\C=C\c2ccc3ccc(Cl)cc3n2)c1 |&1:8|	AXUZQJFHDNNPFG-JORPFSLRSA-N	-7.02683	-1.10189
eniporide	BRD-K00004568-001-01-9	Cc1cc(c(cc1C(=O)NC(N)=N)S(C)(=O)=O)-n1cccc1	UADMBZFZZOBWBB-UHFFFAOYSA-N	-7.02667	-0.106771
FK-888	BRD-K83508485-001-04-9	CN(Cc1ccccc1)C(=O)[C@H](Cc1ccc2ccccc2c1)NC(=O)[C@@H]1C[C@@H](O)CN1C(=O)c1cn(C)c2ccccc12	BFNKQTIJVFGCKQ-PDJGWCFMSA-N	-7.02649	-1.25055
SP-141	BRD-K28571773-001-02-9	COc1ccc2[nH]c3c(nccc3c2c1)-c1cccc2ccccc12	AABFWJDLCCDJJN-UHFFFAOYSA-N	-7.02647	0.756481
orteronel	BRD-K00674894-001-02-2	CNC(=O)c1ccc2cc(ccc2c1)[C@]1(O)CCn2cncc12	OZPFIJIOIVJZMN-GOSISDBHSA-N	-7.0244	-0.454271
rosoxacin	BRD-K49841478-001-01-6	CCn1cc(C(O)=O)c(=O)c2ccc(cc12)-c1ccncc1	XBPZXDSZHPDXQU-UHFFFAOYSA-N	-7.02436	-0.344733
dasotraline	BRD-K00003142-003-01-9	N[C@@H]1CC[C@@H](c2ccc(Cl)c(Cl)c2)c2ccccc12	SRPXSILJHWNFMK-MEDUHNTESA-N	-7.02387	0.0750318
CCT245737	BRD-K00003276-001-01-9	FC(F)(F)c1cnc(Nc2cnc(cn2)C#N)cc1NC[C@H]1CNCCO1	YBYYWUUUGCNAHQ-LLVKDONJSA-N	-7.02377	1.22586
amperozide	BRD-K52397688-003-07-2	CCNC(=O)N1CCN(CCCC(c2ccc(F)cc2)c2ccc(F)cc2)CC1	NNAIYOXJNVGUOM-UHFFFAOYSA-N	-7.02331	0.584751
tryptanthrin	BRD-K76973696-001-14-2	O=C1c2ccccc2-n2c1nc1ccccc1c2=O	VQQVWGVXDIPORV-UHFFFAOYSA-N	-7.02268	1.84216
bindarit	BRD-K36467523-001-03-9	CC(C)(OCc1nn(Cc2ccccc2)c2ccccc12)C(O)=O	MTHORRSSURHQPZ-UHFFFAOYSA-N	-7.02257	-0.489151
AZD1480	BRD-K65928735-001-04-3	C[C@H](Nc1ncc(Cl)c(Nc2cc(C)n[nH]2)n1)c1ncc(F)cn1	PDOQBOJDRPLBQU-QMMMGPOBSA-N	-7.0224	-0.434258
OCO-1112	BRD-K22097830-001-01-9	CC(C)c1ccc(cc1)C(=O)NCCOc1ccc(cc1)C(O)=O	ODLDHXPJRGNTPC-UHFFFAOYSA-N	-7.02189	0.502747
VLX1570	BRD-K00003343-001-01-9	[O-][N+](=O)c1cc(\C=C2/CCN(C\C(=C/c3ccc(F)c(c3)[N+]([O-])=O)C2=O)C(=O)C=C)ccc1F	SCKXBVLYWLLALY-CZCYGEDCSA-N	-7.02142	0.18691
amiselimod	BRD-K00003223-003-01-9	CCCCCCCOc1ccc(CCC(N)(CO)CO)cc1C(F)(F)F	JVCPIJKPAKAIIP-UHFFFAOYSA-N	-7.02081	-1.688
fosamprenavir	BRD-K59110290-238-02-9	CC(C)CN(C[C@@H](OP(O)(O)=O)[C@H](Cc1ccccc1)NC(=O)O[C@H]1CCOC1)S(=O)(=O)c1ccc(N)cc1	MLBVMOWEQCZNCC-OEMFJLHTSA-N	-7.02069	-1.04043
tonabersat	BRD-K36970462-001-02-9	CC(=O)c1ccc2OC(C)(C)[C@@H](O)[C@@H](NC(=O)c3ccc(F)c(Cl)c3)c2c1	XLIIRNOPGJTBJD-ROUUACIJSA-N	-7.02054	0.588839
polythiazide	BRD-A15739803-001-01-0	CN1[C@@H](CSCC(F)(F)F)Nc2cc(Cl)c(cc2S1(=O)=O)S(N)(=O)=O |&1:2,r|	CYLWJCABXYDINA-JTQLQIEISA-N	-7.02054	0.416756
pentamidine	BRD-K13183738-317-10-2	NC(=N)c1ccc(OCCCCCOc2ccc(cc2)C(N)=N)cc1	XDRYMKDFEDOLFX-UHFFFAOYSA-N	-7.02	-1.1342
ASC-J9	BRD-K30331124-001-04-9	COc1ccc(\C=C\C(O)=CC(=O)\C=C\c2ccc(OC)c(OC)c2)cc1OC	ZMGUKFHHNQMKJI-URFDALOKSA-N	-7.0194	-0.117203
diftalone	BRD-K80076813-001-08-8	O=C1N2Cc3ccccc3C(=O)N2Cc2ccccc12	CXSJGNHRBWJXEA-UHFFFAOYSA-N	-7.01917	1.12004
MSDC-0602K	BRD-K00004703-001-01-9	COc1cccc(c1)C(=O)COc1ccc(Cc2sc(O)nc2O)cc1	JIJXYXYLGRAIGV-UHFFFAOYSA-N	-7.01816	-0.0117056
GDC-0152	BRD-K68938568-001-02-9	CN[C@@H](C)C(=O)N[C@@H](C1CCCCC1)C(=O)N1CCC[C@H]1C(=O)Nc1snnc1-c1ccccc1	WZRFLSDVFPIXOV-LRQRDZAKSA-N	-7.01815	-0.083731
SB-431542	BRD-K67298865-001-08-2	NC(=O)c1ccc(cc1)-c1nc(c([nH]1)-c1ccc2OCOc2c1)-c1ccccn1	FHYUGAJXYORMHI-UHFFFAOYSA-N	-7.01781	-1.14241
AFN-1252	BRD-K23791635-001-01-3	CN(Cc1oc2ccccc2c1C)C(=O)\C=C\c1cnc2NC(=O)CCc2c1	QXTWSUQCXCWEHF-JXMROGBWSA-N	-7.01488	0.542345
ergonovine	BRD-K17311468-050-01-7	C[C@@H](CO)NC(=O)[C@H]1CN(C)[C@@H]2Cc3c[nH]c4cccc(C2=C1)c34 |c:22|	WVVSZNPYNCNODU-XTQGRXLLSA-N	-7.01483	-0.564663
nemiralisib	BRD-K00003285-001-01-9	CC(C)N1CCN(Cc2cnc(o2)-c2cc(cc3[nH]ncc23)-c2cccc3[nH]ccc23)CC1	MCIDWGZGWVSZMK-UHFFFAOYSA-N	-7.01475	-0.113617
clobenpropit	BRD-K71430621-303-04-9	Clc1ccc(CNC(=N)SCCCc2cnc[nH]2)cc1	UCAIEVHKDLMIFL-UHFFFAOYSA-N	-7.01471	0.651036
anastrozole	BRD-K52172416-001-10-6	CC(C)(C#N)c1cc(Cn2cncn2)cc(c1)C(C)(C)C#N	YBBLVLTVTVSKRW-UHFFFAOYSA-N	-7.0143	-0.438512
CKD-712	BRD-A26458246-004-02-1	Oc1cc2CCN[C@@H](Cc3cccc4ccccc34)c2cc1O |&1:7|	YGCQFKVNIBDJFW-SFHVURJKSA-N	-7.01391	0.714792
D-alpha-tocopheryl-succinate	BRD-K64636206-001-02-7	CC(C)CCC[C@@H](C)CCC[C@@H](C)CCC[C@]1(C)CCc2c(C)c(OC(=O)CCC(O)=O)c(C)c(C)c2O1	IELOKBJPULMYRW-NJQVLOCASA-N	-7.0125	-1.56024
sulfaphenazole	BRD-K10671814-001-17-9	Nc1ccc(cc1)S(=O)(=O)Nc1ccnn1-c1ccccc1	QWCJHSGMANYXCW-UHFFFAOYSA-N	-7.01207	0.538927
voxtalisib	BRD-K56291712-001-02-9	CCn1c2nc(N)nc(C)c2cc(-c2cc[nH]n2)c1=O	RGHYDLZMTYDBDT-UHFFFAOYSA-N	-7.01186	0.191209
cloprostenol-(+/-)	BRD-K17850764-236-11-9	O[C@@H](COc1cccc(Cl)c1)\C=C\[C@H]1[C@H](O)C[C@H](O)[C@@H]1C\C=C/CCCC(O)=O	VJGGHXVGBSZVMZ-QIZQQNKQSA-N	-7.01104	0.433132
ONC201	BRD-K58529924-001-02-3	Cc1ccccc1CN1C2=NCCN2C2=C(CN(Cc3ccccc3)CC2)C1=O |t:10,16|	VLULRUCCHYVXOH-UHFFFAOYSA-N	-7.00982	0.260763
cilastatin	BRD-K85518562-236-09-7	CC1(C)C[C@@H]1C(=O)N\C(=C/CCCCSC[C@H](N)C(O)=O)C(O)=O	DHSUYTOATWAVLW-WFVMDLQDSA-N	-7.00949	0.215975
didanosine	BRD-K99063460-001-16-9	OC[C@@H]1CC[C@@H](O1)n1cnc2c1[nH]cnc2=O	BXZVVICBKDXVGW-NKWVEPMBSA-N	-7.00859	-0.207665
tacedinaline	BRD-K52313696-001-12-3	CC(=O)Nc1ccc(cc1)C(=O)Nc1ccccc1N	VAZAPHZUAVEOMC-UHFFFAOYSA-N	-7.00843	-0.539663
SR-1664	BRD-K62814487-001-04-8	C[C@H](NC(=O)c1ccc2n(Cc3ccc(cc3)-c3ccccc3C(O)=O)c(C)c(C)c2c1)c1ccc(cc1)[N+]([O-])=O	IIJDFXNUWZTHIM-NRFANRHFSA-N	-7.008	-0.9519
FG-4592	BRD-K14385366-001-04-4	Cc1nc(C(=O)NCC(O)=O)c(O)c2ccc(Oc3ccccc3)cc12	YOZBGTLTNGAVFU-UHFFFAOYSA-N	-7.00754	-2.3126
latanoprost	BRD-K10961822-001-05-1	CC(C)OC(=O)CCC\C=C/C[C@H]1[C@@H](O)C[C@@H](O)[C@@H]1CC[C@@H](O)CCc1ccccc1	GGXICVAJURFBLW-CEYXHVGTSA-N	-7.0075	-0.525345
HTMT	BRD-K01825665-332-02-9	C[C@@H](CCCCC(=O)Nc1ccc(cc1)C(F)(F)F)NCCc1cnc[nH]1 |&1:1|	PMKJGGBYYNEYPA-AWEZNQCLSA-N	-7.00677	-0.420508
duvelisib	BRD-K93468883-001-05-9	C[C@H](Nc1ncnc2nc[nH]c12)c1cc2cccc(Cl)c2c(=O)n1-c1ccccc1	SJVQHLPISAIATJ-ZDUSSCGKSA-N	-7.00635	1.09902
BAY-1436032	BRD-K00003359-001-01-9	C[C@H]1C[C@H](CC(C)(C)C1)n1c(Nc2ccc(OC(F)(F)F)cc2)nc2cc(CCC(O)=O)ccc12	RNMAUIMMNAHKQR-QFBILLFUSA-N	-7.00607	-0.336684
UK-356618	BRD-K57011718-001-01-5	C[C@@H](NC(=O)[C@@H](NC(=O)[C@H](CCCc1ccc(c(C)c1)-c1ccccc1)CC(=O)NO)C(C)(C)C)c1ccccc1	JJHRUUKMPWUYIB-HVOSOHGQSA-N	-7.00606	0.481971
sisomicin-sulfate	BRD-A68997559-065-04-5	CN[C@@H]1[C@@H](O)[C@@H](O[C@H]2[C@H](N)C[C@H](N)[C@@H](O[C@H]3OC(CN)=CC[C@H]3N)[C@@H]2O)OC[C@]1(C)O |a:2,5,7,8,11,13,15,22,24,28,&1:3,c:19|	URWAJWIAIPFPJE-YFMIWBNJSA-N	-7.005	-0.407183
sisomicin	BRD-K71772032-315-03-9	CN[C@@H]1[C@@H](O)[C@@H](O[C@H]2[C@H](N)C[C@H](N)[C@@H](O[C@H]3OC(CN)=CC[C@H]3N)[C@@H]2O)OC[C@]1(C)O |c:19|	URWAJWIAIPFPJE-YFMIWBNJSA-N	-7.005	0.453462
elvitegravir	BRD-K54472332-001-03-4	COc1cc2n(cc(C(O)=O)c(=O)c2cc1Cc1cccc(Cl)c1F)[C@H](CO)C(C)C	JUZYLCPPVHEVSV-LJQANCHMSA-N	-7.00492	0.10636
lesinurad	BRD-K75024268-001-02-9	OC(=O)CSc1nnc(Br)n1-c1ccc(C2CC2)c2ccccc12	FGQFOYHRJSUHMR-UHFFFAOYSA-N	-7.00476	0.154702
mitoxantrone	BRD-K21680192-300-15-1	OCCNCCNc1ccc(NCCNCCO)c2C(=O)c3c(O)ccc(O)c3C(=O)c12	KKZJGLLVHKMTCM-UHFFFAOYSA-N	-7.00455	0.553038
SR-3306	BRD-K60952143-001-01-0	Cc1ccc(cn1)-c1ncn(n1)-c1ccc(Nc2nccc(n2)-c2cccc(c2)N2CCOCC2)cc1	QDMXVKKPYBGIAS-UHFFFAOYSA-N	-7.00438	0.515152
tofacitinib	BRD-K31283835-001-08-4	C[C@@H]1CCN(C[C@@H]1N(C)c1ncnc2[nH]ccc12)C(=O)CC#N	UJLAWZDWDVHWOW-YPMHNXCESA-N	-7.004	0.812704
inarigivir	BRD-K00003532-001-01-9	CO[C@@H]1[C@H](O[P@](S)(=O)OC[C@H]2O[C@H](C[C@@H]2O)n2cnc3c(N)ncnc23)[C@@H](CO)O[C@H]1n1ccc(=O)[nH]c1=O |a:2,3,10,12,14,26,30,&1:5|	LYMICVBGNUEHGE-NLKZJYKHSA-N	-7.00399	-0.326704
AS-2444697	BRD-K73565918-003-02-9	Cc1cc(ccn1)-c1nc(co1)C(=O)Nc1cn(nc1C(N)=O)C1CCOCC1	JANBIXNDYNRYQP-UHFFFAOYSA-N	-7.0018	0.193001
atracurium	BRD-K01826774-344-07-9	COc1ccc(C[C@H]2c3cc(OC)c(OC)cc3CC[N@@+]2(C)CCC(=O)OCCCCCOC(=O)CC[N@@+]2(C)CCc3cc(OC)c(OC)cc3[C@@H]2Cc2ccc(OC)c(OC)c2)cc1OC |&1:7,&2:20,&3:37,&4:51|	YXSLJKQTIDHPOT-MWAPPURBSA-N	-7.00177	-1.26414
doxapram	BRD-K01825594-311-04-9	CCN1C[C@@H](CCN2CCOCC2)C(C1=O)(c1ccccc1)c1ccccc1 |&1:4|	XFDJYSQDBULQSI-JOCHJYFZSA-N	-7.0017	-0.572887
regadenoson	BRD-K00003609-001-01-9	CNC(=O)c1cnn(c1)-c1nc(N)c2ncn([C@@H]3O[C@H](CO)[C@@H](O)[C@H]3O)c2n1	LZPZPHGJDAGEJZ-AKAIJSEGSA-N	-7.00152	-0.256957
ABBV-744	BRD-K00003108-001-01-9	CCNC(=O)c1cc2c(cn(C)c(O)c2n1)-c1cc(ccc1Oc1c(C)cc(F)cc1C)C(C)(C)O	LQPFCYWRBQRRGE-UHFFFAOYSA-N	-7.0014	-0.082101
acoziborole	BRD-K00003303-001-01-9	CC1(C)OB(O)c2cc(NC(=O)c3ccc(F)cc3C(F)(F)F)ccc12	PTYGDEXEGLDNAZ-UHFFFAOYSA-N	-7.00122	1.04287
riociguat	BRD-K84783599-001-02-9	COC(=O)N(C)c1c(N)nc(nc1N)-c1nn(Cc2ccccc2F)c2ncccc12	WXXSNCNJFUAIDG-UHFFFAOYSA-N	-7.0012	0.928453
IKK-2-inhibitor	BRD-K26373640-001-07-7	NC(=O)c1sc(cc1N)-c1ccsc1	BMUACLADCKCNKZ-UHFFFAOYSA-N	-6.99986	-1.12197
nitisinone	BRD-K01109406-001-04-5	OC(=C1C(=O)CCCC1=O)c1ccc(cc1[N+]([O-])=O)C(F)(F)F	PMHVFNYNPNKNRO-UHFFFAOYSA-N	-6.99959	-1.50141
MEK1-2-inhibitor	BRD-K12244279-001-05-8	Nc1ccc(SC(=N)C(C#N)c2ccccc2C(F)(F)F)cc1	XQRVCODIGHFXKQ-UHFFFAOYSA-N	-6.99938	0.420432
misoprostol	BRD-A72351335-001-04-5	CCCCC(C)(O)C\C=C\[C@H]1[C@H](O)CC(=O)[C@@H]1CCCCCCC(=O)OC |a:10,11,16,&1:4|	OJLOPKGSLYJEMD-URPKTTJQSA-N	-6.99869	-0.157315
NSP-805	BRD-K00004733-001-01-9	CC1=C(CCC1=O)Nc1ccc(cc1)C1=C(C)CC(=O)NN1 |c:16,t:1|	VSEWBFSTIMFCDL-UHFFFAOYSA-N	-6.99852	0.904759
anisodamine	BRD-A29623586-001-01-3	CN1[C@H]2C[C@H](O)[C@H]1C[C@H](C2)OC(=O)[C@H](CO)c1ccccc1 |a:4,6,8,13,&1:2,THB:5:4:1:7.8.9|	WTQYWNWRJNXDEG-JKJDWNRSSA-N	-6.99835	-0.21421
CAY10505	BRD-K40366680-001-05-9	Fc1ccc(cc1)-c1ccc(\C=C2\SC(=O)NC2=O)o1	UFBTYTGRUBUUIL-KPKJPENVSA-N	-6.99826	0.660527
scopolamine-N-oxide	BRD-A49906757-004-10-6	C[N@@+]1([O-])[C@H]2C[C@@H](C[C@@H]1[C@H]1O[C@@H]21)OC(=O)[C@H](CO)c1ccccc1 |a:3,5,7,8,10,14,&1:1,TLB:0:1:4.5.6:8.10,THB:2:1:4.5.6:8.10,9:8:1:4.5.6,9:10:1:4.5.6,11:5:1:8.10|	GSYQNAMOFFWAPF-SXWCTKSRSA-N	-6.9982	-0.504638
SB-243213	BRD-K99968849-300-02-9	Cc1cc2CCN(C(=O)Nc3ccc(Oc4cccnc4C)nc3)c2cc1C(F)(F)F	ZETBBVYSBABLHL-UHFFFAOYSA-N	-6.9972	-0.841775
thiamine-pyrophosphate	BRD-A09994331-003-02-4	Cc1c(CCOP(O)(=O)OP(O)(O)=O)sc[n+]1Cc1cnc(C)nc1N |&1:6|	AYEKOFBPNLCAJY-UHFFFAOYSA-O	-6.99709	-0.289667
enoxacin	BRD-K78113049-002-20-9	CCn1cc(C(O)=O)c(=O)c2cc(F)c(nc12)N1CCNCC1	IDYZIJYBMGIQMJ-UHFFFAOYSA-N	-6.99636	-0.388023
AEG3482	BRD-K77634909-001-06-9	NS(=O)(=O)c1nn2cc(nc2s1)-c1ccccc1	MQUYTXDAVCOCMX-UHFFFAOYSA-N	-6.99587	0.0680266
NSC-95397	BRD-K68143200-001-11-7	OCCSC1=C(SCCO)C(=O)c2ccccc2C1=O |c:4|	MAASHDQFQDDECQ-UHFFFAOYSA-N	-6.99564	-5.24441
gemcitabine-elaidate	BRD-K09456915-001-01-2	CCCCCCCC\C=C\CCCCCCCC(=O)OC[C@H]1O[C@@H](n2ccc(N)nc2=O)C(F)(F)[C@@H]1O	HESSNRGIEVBPRB-QDDPNBLJSA-N	-6.99508	-0.616928
finafloxacin	BRD-K98384930-001-02-9	OC(=O)c1cn(C2CC2)c2c(C#N)c(N3C[C@@H]4NCCO[C@H]4C3)c(F)cc2c1=O	FYMHQCNFKNMJAV-HOTGVXAUSA-N	-6.99476	0.173079
PQ-401	BRD-K67537649-001-06-9	COc1ccc(Cl)cc1NC(=O)Nc1cc(C)nc2ccccc12	YBLWOZUPHDKFOT-UHFFFAOYSA-N	-6.99475	-0.557799
MK-6096	BRD-K03894385-001-01-1	C[C@@H]1CC[C@@H](COc2ccc(F)cn2)CN1C(=O)c1cc(C)ccc1-c1ncccn1	NPFDWHQSDBWQLH-QZTJIDSGSA-N	-6.9941	0.558106
balsalazide	BRD-K00003656-001-01-9	OC(=O)CCNC(=O)c1ccc(cc1)\N=N\c1ccc(O)c(c1)C(O)=O	IPOKCKJONYRRHP-FMQUCBEESA-N	-6.99403	-1.59938
GDC-0349	BRD-K43187018-001-04-9	CCNC(=O)Nc1ccc(cc1)-c1nc2CN(CCc2c(n1)N1CCOC[C@@H]1C)C1COC1	RGJOJUGRHPQXGF-INIZCTEOSA-N	-6.99326	0.390571
VUF11207	BRD-A93717708-051-02-9	COc1cc(cc(OC)c1OC)C(=O)N(CC[C@H]1CCCN1C)C\C(C)=C\c1ccccc1F |&1:17|	JVRRRKAXHMGUHZ-JIKIWWBOSA-N	-6.99323	0.827081
L-798106	BRD-K43905307-001-03-9	COc1ccc(Br)cc1S(=O)(=O)NC(=O)\C=C\c1ccccc1Cc1ccc2ccccc2c1	ODTKFNUPVBULRJ-NTCAYCPXSA-N	-6.99293	1.46597
rotigotine	BRD-K91111634-003-02-9	CCCN(CCc1cccs1)[C@H]1CCc2c(O)cccc2C1	KFQYTPMOWPVWEJ-INIZCTEOSA-N	-6.99181	0.245448
SR-3677	BRD-A86468475-300-02-9	CN(C)CCOc1cc(ccc1NC(=O)[C@H]1COc2ccccc2O1)-c1cn[nH]c1 |&1:15|	OQWZIAVXCYIZNN-OAQYLSRUSA-N	-6.99156	-0.304435
acenocoumarol	BRD-A65051990-001-20-9	CC(=O)C[C@@H](c1ccc(cc1)[N+]([O-])=O)c1c(O)c2ccccc2oc1=O |&1:4,r|	VABCILAOYCMVPS-HNNXBMFYSA-N	-6.99156	-0.674592
AC260584	BRD-K00004583-001-01-9	CCCCC1CCN(CCCN2C(=O)COc3cc(F)ccc23)CC1	BWAKMLKESHKOHK-UHFFFAOYSA-N	-6.99094	-0.326577
PRT062607	BRD-K53734668-003-01-2	N[C@H]1CCCC[C@H]1Nc1ncc(C(N)=O)c(Nc2cccc(c2)-n2nccn2)n1	TXGKRVFSSHPBAJ-JKSUJKDBSA-N	-6.99083	-1.04041
BIO-5192	BRD-K21318844-001-02-9	CC(C)C[C@H](N(C)C(=O)Cc1ccc(NC(=O)Nc2ccccc2C)cc1)C(=O)NCC[C@H](NC(=O)[C@@H]1CCCN1S(=O)(=O)c1cc(Cl)cc(Cl)c1)C(O)=O	MNQBPRHHZPXCKZ-ZDCRTTOTSA-N	-6.99074	0.0900999
SB-452533	BRD-K03665769-001-02-9	CCN(CCNC(=O)Nc1ccccc1Br)c1cccc(C)c1	IFJYEGJUQIBBQV-UHFFFAOYSA-N	-6.98971	0.754723
caroverin	BRD-K70161083-001-06-9	CCN(CC)CCn1c2ccccc2nc(Cc2ccc(OC)cc2)c1=O	MSPRUJDUTKRMLM-UHFFFAOYSA-N	-6.98777	-0.509502
UBP-310	BRD-K09597601-001-02-9	Cc1cn(C[C@H](N)C(O)=O)c(=O)n(Cc2ccsc2C(O)=O)c1=O	ZTAZUCRXCRXNSU-VIFPVBQESA-N	-6.98698	0.113418
AMG-487	BRD-K90239174-001-02-9	CCOc1ccc(cc1)-n1c(nc2ncccc2c1=O)[C@@H](C)N(Cc1cccnc1)C(=O)Cc1ccc(OC(F)(F)F)cc1	WQTKNBPCJKRYPA-OAQYLSRUSA-N	-6.98642	0.565478
AMG-487-(+/-)	BRD-A01307728-001-02-9	CCOc1ccc(cc1)-n1c(nc2ncccc2c1=O)[C@@H](C)N(Cc1cccnc1)C(=O)Cc1ccc(OC(F)(F)F)cc1 |&1:20,r|	WQTKNBPCJKRYPA-OAQYLSRUSA-N	-6.98642	0.438292
tapinarof	BRD-K00003498-001-01-9	CC(C)c1c(O)cc(\C=C\c2ccccc2)cc1O	ZISJNXNHJRQYJO-CMDGGOBGSA-N	-6.98581	0.693355
RG4733	BRD-K22024824-001-04-9	CC(C)(C(=O)NCC(F)(F)C(F)(F)F)C(=O)N[C@H]1c2ccccc2-c2ccccc2NC1=O	OJPLJFIFUQPSJR-INIZCTEOSA-N	-6.98568	-0.967118
SEP-227900	BRD-K49504902-001-02-9	OC(=O)c1cc2occc2[nH]1	MMAIBGHDBYQYDI-UHFFFAOYSA-N	-6.98544	-0.203616
mirabegron	BRD-K47949423-001-04-9	Nc1nc(CC(=O)Nc2ccc(CCNC[C@H](O)c3ccccc3)cc2)cs1	PBAPPPCECJKMCM-IBGZPJMESA-N	-6.98521	0.935678
oxacillin	BRD-K96786677-323-04-9	Cc1onc(c1C(=O)N[C@H]1[C@H]2SC(C)(C)[C@@H](N2C1=O)C(O)=O)-c1ccccc1	UWYHMGVUTGAWSP-JKIFEVAISA-N	-6.98505	0.0580663
AZD0156	BRD-K69555850-001-02-9	CN(C)CCCOc1ccc(cn1)-c1ccc2ncc3n(C)c(=O)n(C4CCOCC4)c3c2c1	AOTRIQLYUAFVSC-UHFFFAOYSA-N	-6.98468	0.39303
nadolol	BRD-A87606379-001-23-2	CC(C)(C)NC[C@@H](O)COc1cccc2C[C@@H](O)[C@@H](O)Cc12 |a:16,18,&1:6|	VWPOSFSPZNDTMJ-YUELXQCFSA-N	-6.98407	0.614882
GSK650394	BRD-K14991967-001-04-2	OC(=O)c1ccc(cc1C1CCCC1)-c1c[nH]c2ncc(cc12)-c1ccccc1	WVSBGSNVCDAMCF-UHFFFAOYSA-N	-6.98275	-0.408725
aliskiren-hemifumarate	BRD-K30020243-051-05-9	COCCCOc1cc(C[C@@H](C[C@H](N)[C@@H](O)C[C@@H](C(C)C)C(=O)NCC(C)(C)C(N)=O)C(C)C)ccc1OC	UXOWGYHJODZGMF-QORCZRPOSA-N	-6.98271	-0.82585
TCS-2002	BRD-K00004294-001-01-9	Cc1nnc(o1)-c1ccc2occ(-c3ccc(cc3)[S@](C)=O)c2c1 |&1:19,r|	RCKYSTKYIVULEK-DEOSSOPVSA-N	-6.98226	-0.787777
tariquidar	BRD-K09353376-001-05-4	COc1cc2CCN(CCc3ccc(NC(=O)c4cc(OC)c(OC)cc4NC(=O)c4cnc5ccccc5c4)cc3)Cc2cc1OC	LGGHDPFKSSRQNS-UHFFFAOYSA-N	-6.97753	-0.899192
aldoxorubicin	BRD-K68928792-001-03-2	COc1cccc2C(=O)c3c(O)c4C[C@](O)(C[C@H](O[C@H]5C[C@H](N)[C@H](O)[C@H](C)O5)c4c(O)c3C(=O)c12)C(\CO)=N\NC(=O)CCCCCN1C(=O)C=CC1=O |c:55|	OBMJQRLIQQTJLR-USGQOSEYSA-N	-6.97715	0.15582
sal003	BRD-K01828772-001-13-9	Clc1ccc(NC(=S)N[C@H](NC(=O)\C=C\c2ccccc2)C(Cl)(Cl)Cl)cc1 |&1:9,r|	TVNBASWNLOIQML-RFKZRZAASA-N	-6.97709	1.05379
3-deazaneplanocin-A	BRD-K77791657-003-02-9	Nc1nccc2n(cnc12)[C@@H]1C=C(CO)[C@@H](O)[C@H]1O |t:13|	OMKHWTRUYNAGFG-IEBDPFPHSA-N	-6.97653	-0.0942031
CCG-63802	BRD-K26970495-001-02-7	Cc1cccc(Oc2nc3c(C)cccn3c(=O)c2\C=C(/C#N)c2nc3ccccc3s2)c1	VFSVKVQMZDJFQX-NBVRZTHBSA-N	-6.97639	-0.67925
NS-11021	BRD-K94342292-001-02-9	FC(F)(F)c1cc(NC(=S)Nc2ccc(Br)cc2-c2nn[nH]n2)cc(c1)C(F)(F)F	MDKAFDIKYQMOMF-UHFFFAOYSA-N	-6.97628	0.601553
Ro-28-1675	BRD-K21672174-001-03-0	CS(=O)(=O)c1ccc(cc1)[C@@H](CC1CCCC1)C(=O)Nc1nccs1	NEQSWPCDHDQINX-MRXNPFEDSA-N	-6.976	-0.247845
PD-318088	BRD-A57798112-001-04-9	OC[C@@H](O)CONC(=O)c1cc(Br)c(F)c(F)c1Nc1ccc(I)cc1F |&1:2,r|	XXSSGBYXSKOLAM-MRVPVSSYSA-N	-6.97539	0.903469
ESI-09	BRD-K77139516-001-01-4	CC(C)(C)c1cc(no1)C(=O)C(=N\Nc1cccc(Cl)c1)\C#N	DXEATJQGQHDURZ-DEDYPNTBSA-N	-6.97412	-1.47625
DIM-C-pPhCO2Me	BRD-K00005337-001-01-9	COC(=O)c1ccc(cc1)C(c1c[nH]c2ccccc12)c1c[nH]c2ccccc12	BBAOKSZCULLDIW-UHFFFAOYSA-N	-6.97349	0.0783098
ACT-132577	BRD-K34843150-001-03-0	NS(=O)(=O)Nc1ncnc(OCCOc2ncc(Br)cn2)c1-c1ccc(Br)cc1	DKULOVKANLVDEA-UHFFFAOYSA-N	-6.97326	-0.618598
ketoprofen	BRD-A97739905-001-29-9	C[C@@H](C(O)=O)c1cccc(c1)C(=O)c1ccccc1 |&1:1,r|	DKYWVDODHFEZIM-LLVKDONJSA-N	-6.97316	0.869254
YM-750	BRD-K91716465-001-02-9	Cc1cc(C)c(NC(=O)N(Cc2ccc-3c(Cc4ccccc-34)c2)C2CCCCCC2)c(C)c1	FMLJREWZCZHGGW-UHFFFAOYSA-N	-6.97294	0.178221
cefaclor	BRD-K20338176-001-19-9	N[C@@H](C(=O)N[C@H]1[C@H]2SCC(Cl)=C(N2C1=O)C(O)=O)c1ccccc1 |c:10|	QYIYFLOTGYLRGG-GPCCPHFNSA-N	-6.9727	-0.698642
AG-556	BRD-K81048131-001-03-9	Oc1ccc(\C=C(/C#N)C(=O)NCCCCc2ccccc2)cc1O	GWCNJMUSWLTSCW-SFQUDFHCSA-N	-6.97207	-0.503411
ispinesib	BRD-K64881305-001-03-7	CC(C)[C@@H](N(CCCN)C(=O)c1ccc(C)cc1)c1nc2cc(Cl)ccc2c(=O)n1Cc1ccccc1	QJZRFPJCWMNVAV-HHHXNRCGSA-N	-6.97185	-0.398932
dicloxacillin	BRD-K05673000-323-14-9	Cc1onc(c1C(=O)N[C@H]1[C@H]2SC(C)(C)[C@@H](N2C1=O)C(O)=O)-c1c(Cl)cccc1Cl	YFAGHNZHGGCZAX-JKIFEVAISA-N	-6.97095	-0.836489
anlotinib	BRD-K36949735-001-02-9	COc1cc2c(Oc3ccc4[nH]c(C)cc4c3F)ccnc2cc1OCC1(N)CC1	KSMZEXLVHXZPEF-UHFFFAOYSA-N	-6.96995	0.497437
mericitabine	BRD-K69726595-001-02-9	CC(C)C(=O)OC[C@H]1O[C@@H](n2ccc(N)nc2=O)[C@](C)(F)[C@@H]1OC(=O)C(C)C	MLESJYFEMSJZLZ-MAAOGQSESA-N	-6.9697	-0.522076
tyrphostin-AG-825	BRD-K87919739-001-08-9	COc1cc(\C=C(/C#N)C(N)=O)cc(CSc2nc3ccccc3s2)c1O	KXDONFLNGBQLTN-WUXMJOGZSA-N	-6.96935	-0.991419
gabazine	BRD-K79905821-004-14-9	COc1ccc(cc1)-c1ccc(=N)n(CCCC(O)=O)n1	ACVGNKYJVGNLIL-UHFFFAOYSA-N	-6.96898	0.899543
motolimod	BRD-K11785681-001-01-2	CCCN(CCC)C(=O)C1=Cc2ccc(cc2N=C(N)C1)-c1ccc(cc1)C(=O)N1CCCC1 |t:9,18|	QSPOQCXMGPDIHI-UHFFFAOYSA-N	-6.96817	-0.817055
meclinertant	BRD-K25075681-001-02-0	COc1cccc(OC)c1-c1cc(nn1-c1ccnc2cc(Cl)ccc12)C(=O)NC1(C2CC3CC(C2)CC1C3)C(O)=O	DYLJVOXRWLXDIG-UHFFFAOYSA-N	-6.96759	-0.539021
M8-B	BRD-K90410034-003-02-9	COc1cc(CN(CCN)C(=O)c2cccs2)ccc1OCc1ccccc1	UOGGWHBYFVBUIY-UHFFFAOYSA-N	-6.96668	-0.412408
mibampator	BRD-K42981054-001-02-9	CC(C)S(=O)(=O)NC[C@H](C)c1ccc(cc1)-c1ccc(CCNS(C)(=O)=O)cc1	ULRDYYKSPCRXAJ-KRWDZBQOSA-N	-6.9665	-0.936979
L-838417	BRD-K46647427-001-03-9	Cn1ncnc1COc1nn2c(nnc2cc1C(C)(C)C)-c1cc(F)ccc1F	BQDUNOMMYOKHEP-UHFFFAOYSA-N	-6.96637	1.5588
CL-218872	BRD-K00662280-001-11-9	Cc1nnc2ccc(nn12)-c1cccc(c1)C(F)(F)F	GUOQUXNJZHGPQF-UHFFFAOYSA-N	-6.96622	-0.607072
OXA-06	BRD-K98736329-300-02-9	Fc1ccccc1CNCc1ccc(cc1)-c1ccnc2[nH]ccc12	XUIUXXQVHPEQNM-UHFFFAOYSA-N	-6.9662	-0.000597326
I-BET-762	BRD-K08109215-001-05-6	CCNC(=O)C[C@@H]1N=C(c2ccc(Cl)cc2)c2cc(OC)ccc2-n2c(C)nnc12 |t:7|	AAAQFGUYHFJNHI-SFHVURJKSA-N	-6.96611	0.124312
quinaprilat	BRD-K42317111-001-01-7	C[C@H](N[C@@H](CCc1ccccc1)C(O)=O)C(=O)N1Cc2ccccc2C[C@H]1C(O)=O	FLSLEGPOVLMJMN-YSSFQJQWSA-N	-6.9648	0.389368
DDR1-IN-1	BRD-K61845293-300-03-9	CCN1CCN(Cc2ccc(cc2C(F)(F)F)C(=O)Nc2ccc(C)c(Oc3ccc4NC(=O)Cc4c3)c2)CC1	AOZPVMOOEJAZGK-UHFFFAOYSA-N	-6.96333	0.569098
PFK-015	BRD-K95573441-001-02-0	O=C(\C=C\c1ccc2ccccc2n1)c1ccncc1	UJJUKZPBUMCSJZ-BQYQJAHWSA-N	-6.96286	-0.224892
BX-795	BRD-K47983010-001-15-3	Ic1cnc(Nc2cccc(NC(=O)N3CCCC3)c2)nc1NCCCNC(=O)c1cccs1	VAVXGGRQQJZYBL-UHFFFAOYSA-N	-6.96145	1.26548
denatonium-benzoate	BRD-K34122555-057-12-9	CC[N+](CC)(CC(=O)Nc1c(C)cccc1C)Cc1ccccc1	ZFQMTVNLDNXRNQ-UHFFFAOYSA-O	-6.96038	0.965397
chlorindione	BRD-K61802864-001-09-9	Clc1ccc(cc1)C1C(=O)c2ccccc2C1=O	NJDUWAXIURWWLN-UHFFFAOYSA-N	-6.9603	-0.661487
UK-383367	BRD-K06294530-001-04-9	NC(=O)c1noc(n1)[C@H](CCCC1CCCCC1)CC(=O)NO	ARJCBSRIPGJMAD-LLVKDONJSA-N	-6.95973	-1.68052
ostarine	BRD-K29735307-001-03-9	C[C@](O)(COc1ccc(cc1)C#N)C(=O)Nc1ccc(C#N)c(c1)C(F)(F)F	JNGVJMBLXIUVRD-SFHVURJKSA-N	-6.9588	-0.575954
BMS-587101	BRD-K20093108-001-02-3	CN1C(=O)N(C(=O)[C@]11CN(Cc2cc(cs2)C(O)=O)C[C@H]1c1ccc(cc1)C#N)c1cc(Cl)cc(Cl)c1	NXNKJLOEGWSJGI-BKMJKUGQSA-N	-6.95739	0.0088279
inosine	BRD-K79612754-001-22-9	OC[C@H]1O[C@H]([C@H](O)[C@@H]1O)n1cnc2c1[nH]cnc2=O	UGQMRVRMYYASKQ-KQYNXXCUSA-N	-6.95655	0.365807
stavudine	BRD-K93880783-001-29-9	Cc1cn([C@@H]2O[C@H](CO)C=C2)c(=O)[nH]c1=O |c:9|	XNKLLVCARDGLGL-JGVFFNPUSA-N	-6.95639	0.744335
4-mu-8C	BRD-K81316007-001-02-9	Cc1cc(=O)oc2c(C=O)c(O)ccc12	RTHHSXOVIJWFQP-UHFFFAOYSA-N	-6.95568	-0.586991
NPS-2143	BRD-K75506300-003-02-9	CC(C)(Cc1ccc2ccccc2c1)NC[C@@H](O)COc1cccc(Cl)c1C#N	PZUJQWHTIRWCID-HXUWFJFHSA-N	-6.95534	-0.415835
Mps-BAY-2a	BRD-K18530250-001-02-9	CC(C)CNc1nc(cn2c(cnc12)-c1ccc(cc1)C(=O)NC1CC1)-c1cccc2ncccc12	MDYKTGNHXNTATG-UHFFFAOYSA-N	-6.95522	0.294001
KT-433	BRD-K66437909-001-01-0	CCc1oc2ccccc2c1C(=O)c1ccc(OCC(O)=O)cc1	XSDFWTIKVXKOGJ-UHFFFAOYSA-N	-6.9549	-0.710916
levcromakalim	BRD-K24526313-001-20-9	CC1(C)Oc2ccc(cc2[C@H]([C@@H]1O)N1CCCC1=O)C#N	TVZCRIROJQEVOT-CABCVRRESA-N	-6.95479	-0.0495311
cromakalim	BRD-M89827113-001-01-5	CC1(C)Oc2ccc(cc2[C@H]([C@@H]1O)N1CCCC1=O)C#N.CC1(C)Oc2ccc(cc2[C@@H]([C@H]1O)N1CCCC1=O)C#N	BVMDRSUIADWFLV-PNSAJKJISA-N	-6.95479	0.988023
AMG-208	BRD-K32285926-001-03-9	COc1ccc2c(OCc3nnc4ccc(nn34)-c3ccccc3)ccnc2c1	HEAIZQNMNCHNFD-UHFFFAOYSA-N	-6.95436	-0.308673
protoporphyrin-IX	BRD-K26813314-001-12-9	Cc1c(C=C)c2cc3[nH]c(cc4[nH]c(cc5nc(cc1n2)c(C=C)c5C)c(C)c4CCC(O)=O)c(CCC(O)=O)c3C	HGXFBVDWWKPUKZ-UJJXFSCMSA-N	-6.954	0.635293
apararenone	BRD-K00003492-001-01-9	CC1(C)Oc2cc(NS(C)(=O)=O)ccc2N(C1=O)c1ccc(F)cc1	AZNHWXAFPBYFGH-UHFFFAOYSA-N	-6.95377	1.61236
ipragliflozin-L-proline	BRD-K51247865-001-02-9	OC[C@H]1O[C@H]([C@H](O)[C@@H](O)[C@@H]1O)c1ccc(F)c(Cc2cc3ccccc3s2)c1	AHFWIQIYAXSLBA-RQXATKFSSA-N	-6.9524	0.74
genistein	BRD-K43797669-001-28-8	Oc1ccc(cc1)-c1coc2cc(O)cc(O)c2c1=O	TZBJGXHYKVUXJN-UHFFFAOYSA-N	-6.95223	-0.31541
THZ2	BRD-K95902121-001-01-0	CN(C)C\C=C\C(=O)Nc1cccc(c1)C(=O)Nc1cccc(Nc2ncc(Cl)c(n2)-c2c[nH]c3ccccc23)c1	FONRCZUZCHXWBD-VGOFMYFVSA-N	-6.9521	-0.896894
cilengitide	BRD-K57252450-001-02-5	CC(C)[C@@H]1N(C)C(=O)[C@@H](Cc2ccccc2)NC(=O)[C@H](CC(O)=O)NC(=O)CNC(=O)[C@H](CCCNC(N)=N)NC1=O	AMLYAMJWYAIXIA-VWNVYAMZSA-N	-6.95152	-0.72006
nemazoline	BRD-K00004662-001-01-9	Nc1c(Cl)cc(C=C2NCCN2)cc1Cl	OEOYJZUHFXEJEI-UHFFFAOYSA-N	-6.95031	0.0277375
BTB06584	BRD-K37933329-001-03-9	[O-][N+](=O)c1ccc(cc1OC(=O)c1ccc(Cl)cc1)S(=O)(=O)c1ccccc1	WNDWKKPBLAKXMI-UHFFFAOYSA-N	-6.95002	0.608848
ranirestat	BRD-K50489389-001-01-8	Fc1cc(Br)ccc1CN1C(=O)c2cccn2[C@@]2(CC(=O)NC2=O)C1=O	QCVNMNYRNIMDKV-QGZVFWFLSA-N	-6.94908	0.111751
LY231617	BRD-K85804405-003-01-3	CCNCc1cc(c(O)c(c1)C(C)(C)C)C(C)(C)C	WQNYIWJBDGLKEB-UHFFFAOYSA-N	-6.94789	-1.66553
floxuridine	BRD-K47832606-001-26-9	OC[C@H]1O[C@H](C[C@@H]1O)n1cc(F)c(=O)[nH]c1=O	ODKNJVUHOIMIIZ-RRKCRQDMSA-N	-6.94748	1.18743
hexestrol	BRD-K69253806-001-05-3	CC[C@@H]([C@@H](CC)c1ccc(O)cc1)c1ccc(O)cc1	PBBGSZCBWVPOOL-HDICACEKSA-N	-6.94687	0.201974
tyrphostin-AG-494	BRD-K34533029-001-09-9	Oc1ccc(\C=C(/C#N)C(=O)Nc2ccccc2)cc1O	HKHOVJYOELRGMV-XYOKQWHBSA-N	-6.94665	-0.523039
GYKI-52466	BRD-K24240364-003-02-1	CC1=NN=C(c2ccc(N)cc2)c2cc3OCOc3cc2C1 |t:1,3|	LFBZZHVSGAHQPP-UHFFFAOYSA-N	-6.9466	-0.583643
mepiroxol	BRD-K78299798-001-04-8	OCc1ccc[n+]([O-])c1	LQYJAVWWKTWWKN-UHFFFAOYSA-N	-6.94498	0.127135
chlorproguanil	BRD-K25494650-003-01-8	CC(C)NC(=N)N=C(N)Nc1ccc(Cl)c(Cl)c1	ISZNZKHCRKXXAU-UHFFFAOYSA-N	-6.94486	-0.700585
oxolinic-acid	BRD-K73394555-001-10-9	CCn1cc(C(O)=O)c(=O)c2cc3OCOc3cc12	KYGZCKSPAKDVKC-UHFFFAOYSA-N	-6.94476	0.811705
RKI-1447	BRD-K19333160-300-02-9	Oc1cccc(CNC(=O)Nc2nc(cs2)-c2ccncc2)c1	GDVRVPIXWXOKQO-UHFFFAOYSA-N	-6.94465	-0.708446
andarine	BRD-K82164249-001-04-9	CC(=O)Nc1ccc(OC[C@](C)(O)C(=O)Nc2ccc(c(c2)C(F)(F)F)[N+]([O-])=O)cc1	YVXVTLGIDOACBJ-SFHVURJKSA-N	-6.9442	-0.290663
visomitin	BRD-K00003375-004-01-9	CC1=C(C)C(=O)C(CCCCCCCCCC[P+](c2ccccc2)(c2ccccc2)c2ccccc2)=CC1=O |c:1,38|	ZFUDULLGKXSPPH-UHFFFAOYSA-N	-6.9436	-6.27248
3-hydroxy-3-phenylpentanamide	BRD-A66143912-001-01-1	CC[C@@](O)(CC(N)=O)c1ccccc1 |&1:2,r|	MOHYRCCDARWQRM-LLVKDONJSA-N	-6.94344	0.0757486
tribomsalan	BRD-K09118247-001-04-9	Oc1c(Br)cc(Br)cc1C(=O)Nc1ccc(Br)cc1	KVSKGMLNBAPGKH-UHFFFAOYSA-N	-6.94326	0.654676
NU-7441	BRD-K00337317-001-08-2	O=c1cc(oc2c(cccc12)-c1cccc2c3ccccc3sc12)N1CCOCC1	JAMULYFATHSZJM-UHFFFAOYSA-N	-6.94284	-0.971798
DR-2313	BRD-K94920105-001-05-9	Cc1nc(=O)c2CSCCc2[nH]1	HRYKZAKEAVZGJD-UHFFFAOYSA-N	-6.94135	0.752401
glesatinib	BRD-K00003288-003-01-9	COCCNCc1ccc(nc1)-c1cc2nccc(Oc3ccc(NC(=S)NC(=O)Cc4ccc(F)cc4)cc3F)c2s1	YRCHYHRCBXNYNU-UHFFFAOYSA-N	-6.94088	0.0370602
molidustat	BRD-K01291782-001-02-9	O=c1c(c[nH]n1-c1cc(ncn1)N1CCOCC1)-n1ccnn1	IJMBOKOTALXLKS-UHFFFAOYSA-N	-6.94012	1.36492
CCMI	BRD-K16338837-001-03-9	Cc1cc(on1)C(=CNc1ccc(Cl)cc1)C(=O)Nc1ccc(Cl)cc1	VMAKIACTLSBBIY-UHFFFAOYSA-N	-6.93935	0.48292
A205804	BRD-K77627880-001-06-9	Cc1ccc(Sc2cncc3sc(cc23)C(N)=O)cc1	QQGWEXFLMJGCAL-UHFFFAOYSA-N	-6.93927	1.00101
teriflunomide	BRD-A42699921-001-02-8	CC(=O)[C@@H](C#N)C(=O)Nc1ccc(cc1)C(F)(F)F |&1:3,r|	NABQBYDEMLGCEO-SNVBAGLBSA-N	-6.93778	0.549442
bedaquiline	BRD-K90817094-001-05-9	COc1nc2ccc(Br)cc2cc1[C@@H](c1ccccc1)[C@@](O)(CCN(C)C)c1cccc2ccccc12	QUIJNHUBAXPXFS-XLJNKUFUSA-N	-6.93765	0.215262
ML167	BRD-K64835161-001-02-8	Cc1ccc(CNc2ncnc3ccc(cc23)-c2ccc(CO)o2)o1	ROCFOIBAEVAOLQ-UHFFFAOYSA-N	-6.9373	-0.293498
PhiKan-083	BRD-K44400149-003-02-9	CCn1c2ccccc2c2cc(CNC)ccc12	LBPNOEAFWYTTEB-UHFFFAOYSA-N	-6.93723	-0.383922
mitomycin-C	BRD-K59670716-001-20-9	CO[C@]12[C@H]3N[C@H]3CN1C1=C([C@H]2COC(N)=O)C(=O)C(N)=C(C)C1=O |c:10,t:22|	NWIBSHFKIJFRCO-WUDYKRTCSA-N	-6.93719	-0.992839
LY255283	BRD-K92492521-001-05-9	CCc1cc(C(C)=O)c(O)cc1OCCCCCC(C)(C)c1nn[nH]n1	WCGXJPFHTHQNJL-UHFFFAOYSA-N	-6.9358	0.598698
acarbose	BRD-K44276885-001-08-2	C[C@H]1O[C@H](O[C@@H]2[C@@H](CO)O[C@H](O[C@@H]3[C@@H](CO)O[C@@H](O)[C@H](O)[C@H]3O)[C@H](O)[C@H]2O)[C@H](O)[C@@H](O)[C@@H]1N[C@H]1C=C(CO)[C@@H](O)[C@H](O)[C@H]1O |t:37|	XUFXOAAUWZOOIT-SXARVLRPSA-N	-6.93579	-0.74359
blebbistatin-(+/-)	BRD-A75817871-001-06-7	Cc1ccc2N=C3N(CC[C@@]3(O)C(=O)c2c1)c1ccccc1 |&1:10,r,t:5|	LZAXPYOBKSJSEX-GOSISDBHSA-N	-6.93508	-0.81918
blebbistatin-(-)	BRD-K61295575-001-03-6	Cc1ccc2N=C3N(CC[C@@]3(O)C(=O)c2c1)c1ccccc1 |t:5|	LZAXPYOBKSJSEX-GOSISDBHSA-N	-6.93508	0.0749846
zanamivir	BRD-K23067689-001-04-9	CC(=O)N[C@@H]1[C@@H](NC(N)=N)C=C(O[C@H]1[C@H](O)[C@H](O)CO)C(O)=O |c:10|	ARAIBEBZBOPLMB-UFGQHTETSA-N	-6.93484	1.33414
ADD-233089	BRD-K43055376-001-02-9	Clc1ccc(cc1)-n1cc([nH]c1=O)N1CCOCC1	OKVOKULYZXODKU-UHFFFAOYSA-N	-6.93474	-0.673885
diphemanil	BRD-K93441486-067-13-9	C[N+]1(C)CCC(CC1)=C(c1ccccc1)c1ccccc1	LCTZPQRFOZKZNK-UHFFFAOYSA-N	-6.93471	-0.0696915
naringin-dihydrochalcone	BRD-K72522627-001-02-9	C[C@@H]1O[C@@H](O[C@@H]2[C@@H](O)[C@H](O)[C@@H](CO)O[C@H]2Oc2cc(O)c(C(=O)CCc3ccc(O)cc3)c(O)c2)[C@H](O)[C@H](O)[C@H]1O	CWBZAESOUBENAP-QVNVHUMTSA-N	-6.93453	1.0129
droperidol	BRD-K97158071-001-19-9	Fc1ccc(cc1)C(=O)CCCN1CCC(=CC1)n1c2ccccc2[nH]c1=O |c:16|	RMEDXOLNCUSCGS-UHFFFAOYSA-N	-6.93438	-1.54174
alpelisib	BRD-K54997624-001-06-0	Cc1nc(NC(=O)N2CCC[C@H]2C(N)=O)sc1-c1ccnc(c1)C(C)(C)C(F)(F)F	STUWGJZDJHPWGZ-LBPRGKRZSA-N	-6.93367	-0.305792
rheochrysidin	BRD-K67772619-001-06-9	COc1cc(O)c2C(=O)c3c(O)cc(C)cc3C(=O)c2c1	FFWOKTFYGVYKIR-UHFFFAOYSA-N	-6.93343	0.160772
fosfluconazole	BRD-K00003384-001-01-9	OP(O)(=O)OC(Cn1cncn1)(Cn1cncn1)c1ccc(F)cc1F	GHJWNRRCRIGGIO-UHFFFAOYSA-N	-6.93249	1.28659
R-96544	BRD-K15588452-003-04-9	COc1cccc(CCc2ccccc2OCC[C@@H]2C[C@@H](O)CN2C)c1	AFZLABYDOCWQBQ-WOJBJXKFSA-N	-6.93235	0.108888
chromocarb	BRD-K94720315-001-11-9	OC(=O)c1cc(=O)c2ccccc2o1	RVMGXWBCQGAWBR-UHFFFAOYSA-N	-6.9319	0.285947
aprepitant	BRD-K52827117-001-04-9	C[C@@H](O[C@H]1OCCN(Cc2n[nH]c(=O)[nH]2)[C@H]1c1ccc(F)cc1)c1cc(cc(c1)C(F)(F)F)C(F)(F)F	ATALOFNDEOCMKK-OITMNORJSA-N	-6.93099	-0.742818
ZM-323881	BRD-K67831364-003-06-9	Cc1cc(F)c(Nc2ncnc3cc(OCc4ccccc4)ccc23)cc1O	NVBNDZZLJRYRPD-UHFFFAOYSA-N	-6.93054	-0.402706
afloqualone	BRD-K69247067-001-01-8	Cc1ccccc1-n1c(CF)nc2ccc(N)cc2c1=O	VDOSWXIDETXFET-UHFFFAOYSA-N	-6.92982	0.634561
cridanimod	BRD-K97939847-001-12-0	OC(=O)Cn1c2ccccc2c(=O)c2ccccc12	UOMKBIIXHQIERR-UHFFFAOYSA-N	-6.92933	-3.77304
podophyllotoxin	BRD-K47869605-001-34-9	COc1cc(cc(OC)c1OC)[C@H]1[C@@H]2[C@H](COC2=O)[C@@H](O)c2cc3OCOc3cc12	YJGVMLPVUAXIQN-XVVDYKMHSA-N	-6.92927	-0.459416
meropenem	BRD-K01612348-001-14-8	C[C@@H](O)[C@@H]1[C@H]2[C@@H](C)C(S[C@@H]3CN[C@@H](C3)C(=O)N(C)C)=C(N2C1=O)C(O)=O |c:19|	DMJNNHOOLUXYBV-PQTSNVLCSA-N	-6.92903	0.0599209
SLV-319-(+/-)	BRD-K00004304-001-01-9	C\N=C(\NS(=O)(=O)c1ccc(Cl)cc1)N1C[C@@H](C(=N1)c1ccc(Cl)cc1)c1ccccc1 |&1:16,r,c:18|	AXJQVVLKUYCICH-OAQYLSRUSA-N	-6.92885	-0.787703
PF-05180999	BRD-K00003097-001-01-9	Cc1nc(-c2cnn(C)c2-c2ccc(cn2)C(F)(F)F)c2c(ncnn12)N1CCC1	CLGCHUKGBICQTE-UHFFFAOYSA-N	-6.92809	0.544859
3-deazauridine	BRD-A26105646-001-06-1	OC[C@H]1O[C@@H]([C@@H](O)[C@@H]1O)n1ccc(O)cc1=O |&1:2,&2:4,&3:5,&4:7,r|	CBOKZNLSFMZJJA-PRQTWWFRSA-N	-6.92739	-1.50884
spaglumic-acid	BRD-K68405354-001-08-0	CC(=O)N[C@@H](CC(O)=O)C(=O)N[C@@H](CCC(O)=O)C(O)=O	OPVPGKGADVGKTG-BQBZGAKWSA-N	-6.9268	1.20765
AZD1208	BRD-K21908111-001-03-9	N[C@@H]1CCCN(C1)c1c(\C=C2/SC(=O)NC2=O)cccc1-c1ccccc1	MCUJKPPARUPFJM-UWCCDQBKSA-N	-6.92649	-0.19398
idronoxil	BRD-K74671368-001-01-8	Oc1ccc(cc1)C1=Cc2ccc(O)cc2OC1 |t:8|	ZZUBHVMHNVYXRR-UHFFFAOYSA-N	-6.92643	-1.30222
ceftizoxim	BRD-K04301924-236-03-2	CO\N=C(/C(=O)N[C@H]1[C@H]2SCC=C(N2C1=O)C(O)=O)c1csc(N)n1 |c:11|	NNULBSISHYWZJU-LLKWHZGFSA-N	-6.92324	1.62386
palonosetron	BRD-K08924299-003-07-9	O=C1N(C[C@H]2CCCc3cccc1c23)[C@@H]1CN2CCC1CC2	CPZBLNMUGSZIPR-NVXWUHKLSA-N	-6.92318	0.47802
AF38469	BRD-K47816470-001-01-8	Cc1cccc(NC(=O)c2ccc(cc2C(O)=O)C(F)(F)F)n1	JWCUSQCZMQIBMR-UHFFFAOYSA-N	-6.92247	0.546474
WZ4003	BRD-K45909031-001-01-5	CCC(=O)Nc1cccc(Oc2nc(Nc3ccc(cc3OC)N3CCN(C)CC3)ncc2Cl)c1	SDGJBAUIGHSMRI-UHFFFAOYSA-N	-6.9224	0.731817
BMS-863233	BRD-K12511835-003-02-0	Clc1ccc2oc3c(nc([nH]c3=O)[C@@H]3CCCN3)c2c1	JJWLXRKVUJDJKG-VIFPVBQESA-N	-6.92224	-0.117613
lenalidomide	BRD-A17883755-001-06-1	Nc1cccc2C(=O)N(Cc12)[C@H]1CCC(=O)NC1=O |&1:11,r|	GOTYRUGSSMKFNF-JTQLQIEISA-N	-6.92221	-0.584279
mizoribine	BRD-K88061624-001-23-9	NC(=O)C1N=CN([C@@H]2O[C@H](CO)[C@@H](O)[C@H]2O)C1=O |c:4|	OPMVDWXPLVKNQN-AAXBYFMASA-N	-6.92187	0.760902
cefozopran	BRD-K46970505-003-02-9	CO\N=C(/C(=O)N[C@H]1[C@H]2SCC(C[n+]3ccn4ncccc34)=C(N2C1=O)C(O)=O)c1nsc(N)n1 |c:23|	QDUIJCOKQCCXQY-WHJQOFBOSA-O	-6.92184	-0.0242555
pifithrin-cyclic	BRD-K31792052-004-03-9	Cc1ccc(cc1)-c1cn2c3CCCCc3sc2n1	IMUKUMUNZJILCG-UHFFFAOYSA-N	-6.92169	0.990829
1S,2R-phenylpropanolamine	BRD-K27853494-003-04-7	C[C@@H](N)[C@@H](O)c1ccccc1	DLNKOYKMWOXYQA-VXNVDRBHSA-N	-6.92099	-0.265523
1-naphthyl-PP1	BRD-K29542628-001-03-9	CC(C)(C)n1nc(-c2cccc3ccccc23)c2c(N)ncnc12	XSHQBIXMLULFEV-UHFFFAOYSA-N	-6.91965	0.59459
MK-2206	BRD-K68065987-300-03-4	NC1(CCC1)c1ccc(cc1)-c1nc2ccn3c(n[nH]c3=O)c2cc1-c1ccccc1	ULDXWLCXEDXJGE-UHFFFAOYSA-N	-6.91869	-1.17512
TAK-659	BRD-K71500795-003-02-9	Cn1cc(cn1)-c1nc(N[C@@H]2CCCC[C@@H]2N)c(F)c2CNC(=O)c12	MJHOMTRKVMKCNE-NWDGAFQWSA-N	-6.91831	-0.713461
leteprinim	BRD-K21612934-001-01-1	OC(=O)c1ccc(NC(=O)CCn2cnc3c2[nH]cnc3=O)cc1	JMPOIZCOJJMTHI-UHFFFAOYSA-N	-6.91784	1.6631
bitopertin	BRD-K13756951-001-02-9	C[C@H](Oc1ccc(cc1C(=O)N1CCN(CC1)c1ncc(cc1F)C(F)(F)F)S(C)(=O)=O)C(F)(F)F	YUUGYIUSCYNSQR-LBPRGKRZSA-N	-6.91766	1.10959
lafutidine	BRD-K00003615-001-01-9	O=C(C[S@@](=O)Cc1ccco1)NC\C=C/COc1cc(CN2CCCCC2)ccn1 |&1:3|	KMZQAVXSMUKBPD-FCRIZLRQSA-N	-6.91747	0.323134
reversan	BRD-K79700588-001-10-9	O=C(NCCCN1CCOCC1)c1cnn2c(cc(nc12)-c1ccccc1)-c1ccccc1	JTRXWCLQFAZHGP-UHFFFAOYSA-N	-6.91735	-0.427624
flurbiprofen-axetil	BRD-K00004724-001-01-9	C[C@H](OC(C)=O)OC(=O)[C@H](C)c1ccc(c(F)c1)-c1ccccc1 |&1:9,&2:1,r|	ALIVXCSEERJYHU-TZMCWYRMSA-N	-6.91681	0.557946
NPS-2407	BRD-K00004686-001-01-9	CC(C)(Cc1ccccc1)NC(=O)c1cnc2ccccc2n1	DQEWVIJXZPUPQA-UHFFFAOYSA-N	-6.91679	0.537168
BINA	BRD-K00004296-001-01-9	Cc1c2C(=O)[C@H](Cc2cc(OCc2cccc(c2)-c2ccc(cc2)C(O)=O)c1C)C1CCCC1 |&1:5,r|	KMKBEESNZAPKMP-AREMUKBSSA-N	-6.91633	1.62616
menadione-bisulfite	BRD-K01826025-236-01-9	C[C@]1(CC(=O)c2ccccc2C1=O)S(O)(=O)=O |&1:1|	WIXFIQKTHUVFDI-LLVKDONJSA-N	-6.91614	-1.37984
escitalopram	BRD-K70301876-034-15-9	CN(C)CCC[C@]1(OCc2cc(ccc12)C#N)c1ccc(F)cc1	WSEQXVZVJXJVFP-FQEVSTJZSA-N	-6.91486	-0.924557
citalopram	BRD-A47598013-004-18-6	CN(C)CCC[C@]1(OCc2cc(ccc12)C#N)c1ccc(F)cc1 |&1:6|	WSEQXVZVJXJVFP-FQEVSTJZSA-N	-6.91486	0.9761
RP-001	BRD-A29148886-003-02-9	CC(C)Oc1ccc(cc1C#N)-c1nc(no1)-c1cccc2[C@@H](CCc12)NCCC(O)=O |&1:22|	WNDDDFYFTSGSEC-HXUWFJFHSA-N	-6.91375	-1.29935
PH-797804	BRD-K95880107-001-03-9	CNC(=O)c1ccc(C)c(c1)-n1c(C)cc(OCc2ccc(F)cc2F)c(Br)c1=O	KCAJXIDMCNPGHZ-UHFFFAOYSA-N	-6.91343	0.0546086
imiquimod	BRD-K26657438-001-17-8	CC(C)Cn1cnc2c(N)nc3ccccc3c12	DOUYETYNHWVLEO-UHFFFAOYSA-N	-6.91217	-0.641053
IOWH032	BRD-K84892605-001-02-9	Oc1c(Br)cc(cc1Br)-c1noc(n1)C(=O)NCc1ccc(Oc2ccccc2)cc1	DSFNLJXHXBIKDS-UHFFFAOYSA-N	-6.91178	0.0794255
PF-06260414	BRD-K00004644-001-01-9	C[C@@H]1CNS(=O)(=O)N(C1)c1ccc2c(nccc2c1)C#N	ZKAVFOXYJCREBQ-SNVBAGLBSA-N	-6.91175	-0.751226
hydroflumethiazide	BRD-K36862742-001-27-9	NS(=O)(=O)c1cc2c(NCNS2(=O)=O)cc1C(F)(F)F	DMDGGSIALPNSEE-UHFFFAOYSA-N	-6.91154	1.28269
TC-S-7004	BRD-K89517477-001-03-9	COc1ncc2cc(C(=O)Nc3cc(ccc3Cl)C(=O)NCc3cccc(Cl)c3)c(=O)[nH]c2n1	CQKBSRPVZZLCJE-UHFFFAOYSA-N	-6.91092	0.911625
isoconazole	BRD-K01825590-008-03-9	Clc1ccc([C@@H](Cn2ccnc2)OCc2c(Cl)cccc2Cl)c(Cl)c1 |&1:5|	MPIPASJGOJYODL-GOSISDBHSA-N	-6.91078	-1.51266
macitentan-n-butyl-analogue	BRD-K00003167-001-01-9	CCCCS(=O)(=O)Nc1ncnc(OCCOc2ncc(Br)cn2)c1-c1ccc(Br)cc1	OZBDTKLWBSATSN-UHFFFAOYSA-N	-6.9082	0.633457
regorafenib	BRD-K16730910-001-10-7	CNC(=O)c1cc(Oc2ccc(NC(=O)Nc3ccc(Cl)c(c3)C(F)(F)F)c(F)c2)ccn1	FNHKPVJBJVTLMP-UHFFFAOYSA-N	-6.90782	1.60801
GSK2239633A	BRD-K00003364-001-01-9	COc1cccc2n(Cc3cccc(CNC(=O)C(C)(C)O)c3)nc(NS(=O)(=O)c3ccc(Cl)s3)c12	YTEVTHHGQMUPHC-UHFFFAOYSA-N	-6.90772	-0.394866
lofepramine	BRD-K82147103-003-05-6	CN(CCCN1c2ccccc2CCc2ccccc12)CC(=O)c1ccc(Cl)cc1	SAPNXPWPAUFAJU-UHFFFAOYSA-N	-6.90604	-1.13079
PK-44	BRD-K04035716-011-02-9	N[C@@H](CC(=O)N1CCn2c(C1)nnc2C(F)(F)F)Cc1[nH]nc2c(F)c(F)ccc12	LIPWZZYFIVYJSI-MRVPVSSYSA-N	-6.9058	0.970697
faropenem-medoxomil	BRD-K59045783-001-03-7	C[C@@H](O)[C@@H]1[C@H]2SC([C@H]3CCCO3)=C(N2C1=O)C(=O)OCc1oc(=O)oc1C |c:12|	JQBKWZPHJOEQAO-DVPVEWDBSA-N	-6.90546	-0.166697
16,16-dimethylprostaglandin-e2	BRD-K92301463-001-06-9	CCCCC(C)(C)[C@H](O)\C=C\[C@H]1[C@H](O)CC(=O)[C@@H]1C\C=C/CCCC(O)=O	QAOBBBBDJSWHMU-WMBBNPMCSA-N	-6.90442	-0.130008
pyridoxal-isonicotinoyl-hydrazone	BRD-K42019693-001-01-5	Cc1ncc(CO)c(\C=N\NC(=O)c2ccncc2)c1O	BQYIXOPJPLGCRZ-REZTVBANSA-N	-6.9034	-0.906755
vorasidenib	BRD-K00003460-001-01-9	C[C@@H](Nc1nc(N[C@H](C)C(F)(F)F)nc(n1)-c1cccc(Cl)n1)C(F)(F)F	QCZAWDGAVJMPTA-RNFRBKRXSA-N	-6.90329	0.892971
epigallocatechin-gallate-(-)	BRD-K55591206-001-22-3	Oc1cc(O)c2C[C@@H](OC(=O)c3cc(O)c(O)c(O)c3)[C@H](Oc2c1)c1cc(O)c(O)c(O)c1	WMBWREPUVVBILR-WIYYLYMNSA-N	-6.90215	0.0310094
lonidamine	BRD-K78513633-001-17-9	OC(=O)c1nn(Cc2ccc(Cl)cc2Cl)c2ccccc12	WDRYRZXSPDWGEB-UHFFFAOYSA-N	-6.90212	-0.166913
JNJ-26990990	BRD-K24864897-001-01-0	NS(=O)(=O)NCc1csc2ccccc12	AWSKBQNOSRREEY-UHFFFAOYSA-N	-6.90148	-0.277224
RAF265	BRD-K93123848-001-06-9	Cn1c(Nc2ccc(cc2)C(F)(F)F)nc2cc(Oc3ccnc(c3)-c3ncc([nH]3)C(F)(F)F)ccc12	YABJJWZLRMPFSI-UHFFFAOYSA-N	-6.90105	-0.351361
timofibrate	BRD-A64406146-001-02-9	CC(C)(Oc1ccc(Cl)cc1)C(=O)N1CSC[C@@H]1C(O)=O |&1:17,r|	QSNOWCXXECLALL-LLVKDONJSA-N	-6.90084	0.381923
mitiglinide	BRD-K52959329-238-02-9	OC(=O)[C@H](CC(=O)N1C[C@H]2CCCC[C@H]2C1)Cc1ccccc1	WPGGHFDDFPHPOB-BBWFWOEESA-N	-6.90067	0.974258
orlistat	BRD-K63343048-001-17-9	CCCCCCCCCCC[C@@H](C[C@@H]1OC(=O)[C@H]1CCCCCC)OC(=O)[C@H](CC(C)C)NC=O	AHLBNYSZXLDEJQ-FWEHEUNISA-N	-6.9005	-0.266597
UNC0638	BRD-K86856088-001-07-7	COc1cc2c(NC3CCN(CC3)C(C)C)nc(nc2cc1OCCCN1CCCC1)C1CCCCC1	QOECJCJVIMVJGX-UHFFFAOYSA-N	-6.90043	-1.28832
dacinostat	BRD-K56957086-001-09-7	OCCN(CCc1c[nH]c2ccccc12)Cc1ccc(\C=C\C(=O)NO)cc1	BWDQBBCUWLSASG-MDZDMXLPSA-N	-6.89941	-0.00732785
AZD7986	BRD-K00003398-001-01-9	Cn1c2cc(ccc2oc1=O)-c1ccc(C[C@H](NC(=O)[C@@H]2CNCCCO2)C#N)cc1	AEXFXNFMSAAELR-RXVVDRJESA-N	-6.89932	0.170357
VU1545	BRD-K48371964-001-07-9	[O-][N+](=O)c1ccc(cc1)C(=O)Nc1cc(nn1-c1ccccc1F)-c1ccccc1	BRAZLURTFMCAHU-UHFFFAOYSA-N	-6.89841	0.811565
halofantrine	BRD-A51964809-003-13-9	CCCCN(CCCC)CC[C@@H](O)c1cc2c(Cl)cc(Cl)cc2c2cc(ccc12)C(F)(F)F |&1:11|	FOHHNHSLJDZUGQ-RUZDIDTESA-N	-6.8982	-0.450586
BVT-948	BRD-K68567222-001-01-2	CC1(C)C(=O)NC2=C1C(=O)C(=O)c1ccccc21 |c:6|	LLPBUXODFQZPFH-UHFFFAOYSA-N	-6.89817	-2.38525
AV-412	BRD-K23190681-001-02-9	CN1CCN(CC1)C(C)(C)C#Cc1cc2ncnc(Nc3ccc(F)c(Cl)c3)c2cc1NC(=O)C=C	ZAJXXUDARPGGOC-UHFFFAOYSA-N	-6.89749	-4.10983
manitimus	BRD-K00004729-001-01-9	FC(F)(F)c1ccc(NC(=O)[C@H](C#N)C(=O)CCC#C)cc1 |&1:11,r|	MYMWDZLPEPMSCN-GFCCVEGCSA-N	-6.89668	-0.19075
etoposide-phosphate	BRD-K72533376-001-01-2	COc1cc(cc(OC)c1OP(O)(O)=O)[C@H]1[C@@H]2[C@H](COC2=O)[C@H](O[C@@H]2O[C@@H]3CO[C@@H](C)O[C@H]3[C@H](O)[C@H]2O)c2cc3OCOc3cc12	LIQODXNTTZAGID-OCBXBXKTSA-N	-6.89657	-0.289033
AR-C155858	BRD-K42325600-001-02-9	CC(C)Cn1c2sc(Cc3c(C)n[nH]c3C)c(C(=O)N3C[C@H](O)CO3)c2c(=O)n(C)c1=O	ISIVOJWVBJIOFM-ZDUSSCGKSA-N	-6.89601	1.01455
repsox	BRD-K80480517-001-05-9	Cc1cccc(n1)-c1n[nH]cc1-c1ccc2ncccc2n1	LBPKYPYHDKKRFS-UHFFFAOYSA-N	-6.89552	-0.573411
crolibulin	BRD-K00003162-001-01-9	COc1cc(cc(Br)c1OC)[C@H]1C(C#N)=C(N)Oc2c(N)c(N)ccc12 |t:15|	JXONINOYTKKXQQ-CQSZACIVSA-N	-6.89532	-0.416913
ML228	BRD-K44432556-001-01-4	C(Nc1nc(nnc1-c1ccccc1)-c1ccccn1)c1ccc(cc1)-c1ccccc1	QNRODODTMXCRKU-UHFFFAOYSA-N	-6.89475	0.501473
JNJ-38877618	BRD-K00003094-001-01-9	FC(F)(c1nnc2ccc(nn12)-c1ccncc1)c1ccc2ncccc2c1	KOAWAWHSMVKCON-UHFFFAOYSA-N	-6.89451	0.574086
adarotene	BRD-K00152668-001-02-9	OC(=O)\C=C\c1ccc(cc1)-c1ccc(O)c(c1)C12CC3CC(CC(C3)C1)C2	QAWBIEIZDDIEMW-FPYGCLRLSA-N	-6.89444	-0.864418
hydroxysafflor-yellow-A	BRD-K00003327-001-01-9	[H][C@]1(O[C@H](CO)[C@@H](O)[C@H](O)[C@H]1O)[C@]1(O)C(=O)[C@@H]([C@@H]2O[C@H](CO)[C@@H](O)[C@H](O)[C@H]2O)C(=O)[C@H](C(=O)\C=C\c2ccc(O)cc2)C1=O |&1:12,&2:30,&3:16|	DKEZDPGUJMMUCC-GJVNFNJISA-N	-6.89334	0.628653
D-4476	BRD-K09132007-001-07-5	NC(=O)c1ccc(cc1)-c1nc(c([nH]1)-c1ccc2OCCOc2c1)-c1ccccn1	DPDZHVCKYBCJHW-UHFFFAOYSA-N	-6.89213	-0.185093
etizolam	BRD-K68232413-001-02-9	CCc1cc2c(s1)-n1c(C)nnc1CN=C2c1ccccc1Cl |c:16|	VMZUTJCNQWMAGF-UHFFFAOYSA-N	-6.89169	0.0309788
iclaprim	BRD-K00003415-001-01-9	COc1cc(Cc2cnc(N)nc2N)c2C=C[C@H](Oc2c1OC)C1CC1 |&1:17,r,c:16|	HWJPWWYTGBZDEG-AWEZNQCLSA-N	-6.89152	1.13445
salicylanilide	BRD-K83036479-001-11-9	Oc1ccccc1C(=O)Nc1ccccc1	WKEDVNSFRWHDNR-UHFFFAOYSA-N	-6.89115	1.38983
ZSET1446	BRD-K35984734-001-02-9	O=C1N=C2C=CC=CN2C11Cc2ccccc2C1 |c:4,6,t:2|	QZWYXEBIQWJXAR-UHFFFAOYSA-N	-6.88968	0.454035
pelitinib	BRD-K08799216-001-06-9	CCOc1cc2ncc(C#N)c(Nc3ccc(F)c(Cl)c3)c2cc1NC(=O)\C=C\CN(C)C	WVUNYSQLFKLYNI-AATRIKPKSA-N	-6.88902	-0.2021
PTC-028	BRD-K00010388-001-01-9	Cc1nc2cc(F)c(F)cc2n1-c1cncc(Nc2ccc(cc2)C(F)(F)F)n1	JEZGPBWIZWPDHP-UHFFFAOYSA-N	-6.88834	1.03435
oxyphenbutazone	BRD-A33749298-001-18-3	CCCC[C@H]1C(=O)N(N(C1=O)c1ccc(O)cc1)c1ccccc1 |r|	HFHZKZSRXITVMK-KRWDZBQOSA-N	-6.88829	0.414733
deferoxamine-mesylate	BRD-K09821361-066-25-8	CC(=O)N(O)CCCCCNC(=O)CCC(=O)N(O)CCCCCNC(=O)CCC(=O)N(O)CCCCCN	UBQYURCVBFRUQT-UHFFFAOYSA-N	-6.88684	1.56573
polydatin	BRD-K43236057-001-09-7	OC[C@H]1O[C@@H](Oc2cc(O)cc(\C=C\c3ccc(O)cc3)c2)[C@H](O)[C@@H](O)[C@@H]1O	HSTZMXCBWJGKHG-CUYWLFDKSA-N	-6.88675	0.0863773
BRD9876	BRD-K89329876-001-08-9	CC(C)(C)c1ccc2cc(C#N)c(cc2c1)C#N	MKILROQBJOOZKC-UHFFFAOYSA-N	-6.88646	-0.467098
calcitriol	BRD-K27316855-001-15-8	C[C@H](CCCC(C)(C)O)[C@H]1CC[C@H]2\C(CCC[C@]12C)=C\C=C1\C[C@@H](O)C[C@H](O)C1=C	GMRQFYUYWCNGIN-NKMMMXOESA-N	-6.88616	0.861396
formoterol	BRD-K54006094-051-10-9	COc1ccc(C[C@H](C)NC[C@@H](O)c2ccc(O)c(NC=O)c2)cc1	BPZSYCZIITTYBL-ORAYPTAESA-N	-6.88607	-0.010042
metazosin	BRD-A78277353-001-01-9	CO[C@@H](C)C(=O)N1CCN(CC1)c1nc(N)c2cc(OC)c(OC)cc2n1 |&1:2,r|	YEOTYALSMRNXLJ-NSHDSACASA-N	-6.88596	0.324774
norfloxacin	BRD-K11196887-001-25-9	CCn1cc(C(O)=O)c(=O)c2cc(F)c(cc12)N1CCNCC1	OGJPXUAPXNRGGI-UHFFFAOYSA-N	-6.88549	0.362462
OTS514	BRD-K38018935-001-01-1	C[C@@H](CN)c1ccc(cc1)-c1c(O)cc(C)c2[nH]c(=O)c3sccc3c12	OETLNMOJNONWOY-LBPRGKRZSA-N	-6.88523	-1.37088
verdinexor	BRD-K00004674-001-01-9	FC(F)(F)c1cc(cc(c1)C(F)(F)F)-c1ncn(\C=C/C(=O)NNc2ccccn2)n1	OPAKEJZFFCECPN-XQRVVYSFSA-N	-6.885	-0.755224
verinurad	BRD-K36741660-001-01-1	CC(C)(Sc1ccncc1-c1ccc(C#N)c2ccccc12)C(O)=O	YYBOLPLTQDKXPM-UHFFFAOYSA-N	-6.8849	-0.560775
rapastinel	BRD-K02206208-001-01-4	C[C@@H](O)[C@H](N)C(=O)N1CCC[C@H]1C(=O)N1CCC[C@H]1C(=O)N[C@@H]([C@@H](C)O)C(N)=O	GIBQQARAXHVEGD-BSOLPCOYSA-N	-6.88401	-0.200232
kynurenic-acid	BRD-K85872723-001-18-9	OC(=O)c1cc(=O)c2ccccc2[nH]1	HCZHHEIFKROPDY-UHFFFAOYSA-N	-6.88348	0.616669
metaraminol	BRD-K96253961-046-05-6	C[C@H](N)[C@H](O)c1cccc(O)c1	WXFIGDLSSYIKKV-RCOVLWMOSA-N	-6.88341	0.842072
NS-5806	BRD-K93314017-001-02-9	FC(F)(F)c1cc(NC(=O)Nc2c(Br)cc(Br)cc2-c2nn[nH]n2)cc(c1)C(F)(F)F	UZWJWROOLOOCPQ-UHFFFAOYSA-N	-6.88295	0.129297
S49076	BRD-K00003147-001-01-9	O=C1CSC(=O)N1Cc1ccc2NC(=O)\C(=C/c3cc(CN4CCOCC4)c[nH]3)c2c1	AREYWCZYVPSHGS-NVMNQCDNSA-N	-6.88243	0.837374
necrostatin-1	BRD-K01825019-001-10-9	CN1C(=S)N[C@@H](Cc2c[nH]c3ccccc23)C1=O |r|	TXUWMXQFNYDOEZ-NSHDSACASA-N	-6.88196	-0.981964
LY294002	BRD-K27305650-001-16-6	O=c1cc(oc2c(cccc12)-c1ccccc1)N1CCOCC1	CZQHHVNHHHRRDU-UHFFFAOYSA-N	-6.88177	1.87669
BRL-52537	BRD-A37347161-003-03-9	Clc1ccc(CC(=O)N2CCCC[C@@H]2CN2CCCC2)cc1Cl |&1:13|	GHCCBWMZKJQGLS-OAHLLOKOSA-N	-6.88169	-0.459627
licofelone	BRD-K08439945-001-03-9	CC1(C)Cc2c(c(c(CC(O)=O)n2C1)-c1ccc(Cl)cc1)-c1ccccc1	UAWXGRJVZSAUSZ-UHFFFAOYSA-N	-6.88146	-0.77006
SB-297006	BRD-K16107558-001-02-9	CCOC(=O)[C@H](Cc1ccc(cc1)[N+]([O-])=O)NC(=O)c1ccccc1	BEZXGSZPWXRHIN-INIZCTEOSA-N	-6.881	-1.0317
GR46611	BRD-K98155362-001-09-9	COc1ccc(CNC(=O)\C=C\c2ccc3[nH]cc(CCN(C)C)c3c2)cc1	LBVZWEWTNUDWNS-YRNVUSSQSA-N	-6.88094	-0.51298
DY131	BRD-K58343622-001-03-9	CCN(CC)c1ccc(\C=N\NC(=O)c2ccc(O)cc2)cc1	WLKOCYWYAWBGKY-CPNJWEJPSA-N	-6.88084	-0.626105
sitagliptin	BRD-K19416115-001-05-3	N[C@@H](CC(=O)N1CCn2c(C1)nnc2C(F)(F)F)Cc1cc(F)c(F)cc1F	MFFMDFFZMYYVKS-SECBINFHSA-N	-6.88043	0.522162
PHA-793887	BRD-K64800655-001-11-9	CC(C)CC(=O)Nc1[nH]nc2c1CN(C(=O)C1CCN(C)CC1)C2(C)C	HUXYBQXJVXOMKX-UHFFFAOYSA-N	-6.88026	-0.983783
epacadostat	BRD-K79450420-001-03-4	NS(=O)(=O)NCCNc1nonc1C(NO)=Nc1ccc(F)c(Br)c1	FBKMWOJEPMPVTQ-UHFFFAOYSA-N	-6.88023	-0.390761
BML-284	BRD-K42624714-001-04-1	COc1cccc(c1)-c1cc(NCc2ccc3OCOc3c2)nc(N)n1	FABQUVYDAXWUQP-UHFFFAOYSA-N	-6.88016	0.55273
xamoterol	BRD-A59337442-051-05-3	OC(CNCCNC(=O)N1CCOCC1)COc1ccc(O)cc1	DXPOSRCHIDYWHW-UHFFFAOYSA-N	-6.88004	0.249741
DMP-777	BRD-K54936858-001-02-9	CCC[C@@H](NC(=O)N1[C@@H](Oc2ccc(cc2)C(=O)N2CCN(C)CC2)C(CC)(CC)C1=O)c1ccc2OCOc2c1	ZSDCIRYNTCVTMF-GIGWZHCTSA-N	-6.87871	0.536985
pemirolast	BRD-K31731454-237-04-9	Cc1cccn2c1ncc(-c1nn[nH]n1)c2=O	HIANJWSAHKJQTH-UHFFFAOYSA-N	-6.87844	-0.232738
pelanserin	BRD-K96436774-001-01-8	O=c1[nH]c2ccccc2c(=O)n1CCCN1CCN(CC1)c1ccccc1	WPKPLSFHHBBLRY-UHFFFAOYSA-N	-6.87825	-0.212384
diphenylguanidine	BRD-K12362304-001-08-9	N=C(Nc1ccccc1)Nc1ccccc1	OWRCNXZUPFZXOS-UHFFFAOYSA-N	-6.87824	0.695024
JK-184	BRD-K38860038-001-03-8	CCOc1ccc(Nc2nc(cs2)-c2c(C)nc3ccccn23)cc1	ROYXIPOUVGDTAO-UHFFFAOYSA-N	-6.87682	0.0473221
dazmegrel	BRD-K20738689-001-01-2	Cc1c(Cn2ccnc2)c2ccccc2n1CCC(O)=O	DEQLGSOHGTZKFB-UHFFFAOYSA-N	-6.87625	-0.203719
roflumilast	BRD-K03194791-001-04-8	FC(F)Oc1ccc(cc1OCC1CC1)C(=O)Nc1c(Cl)cncc1Cl	MNDBXUUTURYVHR-UHFFFAOYSA-N	-6.8758	-0.608889
LY2603618	BRD-K14109347-001-06-9	Cc1cnc(NC(=O)Nc2cc(Br)c(C)cc2OC[C@@H]2CNCCO2)cn1	SYYBDNPGDKKJDU-ZDUSSCGKSA-N	-6.87574	1.00993
APcK-110	BRD-K72748448-001-02-9	COc1cc(OC)cc(c1)-c1ccc2c([nH]nc2n1)-c1ccc(F)cc1	CAMGZGMEPKFVMF-UHFFFAOYSA-N	-6.87555	-0.160401
brexpiprazole	BRD-K00911143-001-02-9	O=c1ccc2ccc(OCCCCN3CCN(CC3)c3cccc4sccc34)cc2[nH]1	ZKIAIYBUSXZPLP-UHFFFAOYSA-N	-6.87542	-0.789629
ITX5061	BRD-K76911699-003-03-9	COc1c(NC(=O)C(=O)c2ccc(OCCN3CCOCC3)c3ccccc23)cc(cc1NS(C)(=O)=O)C(C)(C)C	UUROSJLZNDSXRF-UHFFFAOYSA-N	-6.87437	0.33273
2-hydroxyflutamide	BRD-K82027074-001-08-3	CC(C)(O)C(=O)Nc1ccc(c(c1)C(F)(F)F)[N+]([O-])=O	YPQLFJODEKMJEF-UHFFFAOYSA-N	-6.87381	-0.0866373
CNX-774	BRD-K48443249-001-02-9	CNC(=O)c1cc(Oc2ccc(Nc3ncc(F)c(Nc4cccc(NC(=O)C=C)c4)n3)cc2)ccn1	VVLHQJDAUIPZFH-UHFFFAOYSA-N	-6.87346	1.68137
propentofylline	BRD-K59273480-001-11-9	CCCn1cnc2n(C)c(=O)n(CCCCC(C)=O)c(=O)c12	RBQOQRRFDPXAGN-UHFFFAOYSA-N	-6.87198	-0.610711
E-2012	BRD-K50564936-001-02-9	COc1cc(\C=C2/CCCN([C@@H](C)c3ccc(F)cc3)C2=O)ccc1-n1cnc(C)c1	PUOAETJYKQITMO-LANLRWRYSA-N	-6.87172	0.848304
sulbentine	BRD-K72384124-001-10-9	S=C1SCN(Cc2ccccc2)CN1Cc1ccccc1	QFVAWNPSRQWSDU-UHFFFAOYSA-N	-6.87112	-0.557063
bilastine	BRD-K51937257-001-02-9	CCOCCn1c(nc2ccccc12)C1CCN(CCc2ccc(cc2)C(C)(C)C(O)=O)CC1	ACCMWZWAEFYUGZ-UHFFFAOYSA-N	-6.87095	-1.08584
suritozole	BRD-K98557884-001-01-6	Cn1nc(-c2cccc(F)c2)n(C)c1=S	IWDUZEHNLHFBRZ-UHFFFAOYSA-N	-6.87085	-1.13709
methscopolamine	BRD-K48619321-004-19-9	C[N+]1(C)[C@H]2C[C@@H](C[C@@H]1[C@H]1O[C@@H]21)OC(=O)[C@H](CO)c1ccccc1	LZCOQTDXKCNBEE-IKIFYQGPSA-N	-6.87059	0.448514
T-62	BRD-K09001147-001-02-4	Nc1sc2CCCCc2c1C(=O)c1ccc(Cl)cc1	OTZVBZFYMFTYKH-UHFFFAOYSA-N	-6.87054	0.291584
EMD-386088	BRD-K47659338-003-04-9	Cc1[nH]c2ccc(Cl)cc2c1C1=CCNCC1 |t:13|	BPPGPYJBCVXILI-UHFFFAOYSA-N	-6.87051	0.108119
PF-03814735	BRD-K68747584-001-06-9	CC(=O)NCC(=O)N1[C@H]2CC[C@@H]1c1cc(Nc3ncc(c(NC4CCC4)n3)C(F)(F)F)ccc21	RYYNGWLOYLRZLK-RBUKOAKNSA-N	-6.87019	-1.09711
dihydromyricetin	BRD-K01614093-001-05-9	O[C@@H]1[C@H](Oc2cc(O)cc(O)c2C1=O)c1cc(O)c(O)c(O)c1	KJXSIXMJHKAJOD-LSDHHAIUSA-N	-6.86992	0.569389
chlortetracycline	BRD-K00003353-003-01-9	[H][C@@]12C[C@@]3([H])[C@H](C(=O)c4c(O)ccc(Cl)c4[C@@]3(C)O)C(=O)[C@]1(O)C(=O)[C@H](C(N)=O)C(=O)[C@H]2N(C)C |&1:25,&2:5|	RNPLSXLZRGPQCU-YPOKJENWSA-N	-6.8696	-2.58808
fluvoxamine	BRD-K53517854-050-22-9	COCCCC\C(=N/OCCN)c1ccc(cc1)C(F)(F)F	CJOFXWAVKWHTFT-XSFVSMFZSA-N	-6.86943	-0.0254771
phloroglucin	BRD-K00405906-001-03-9	Oc1cc(O)cc(O)c1	QCDYQQDYXPDABM-UHFFFAOYSA-N	-6.86909	1.6527
LY2857785	BRD-K15382985-001-01-7	CC(C)c1n(C)nc2ccc(cc12)-c1ccnc(N[C@H]2CC[C@@H](CC2)NC2CCOCC2)n1 |r|	LHIUZPIDLZYPRL-MXVIHJGJSA-N	-6.86876	-0.787143
sitaxentan	BRD-K63806092-236-06-9	Cc1noc(NS(=O)(=O)c2ccsc2C(=O)Cc2cc3OCOc3cc2C)c1Cl	PHWXUGHIIBDVKD-UHFFFAOYSA-N	-6.86857	1.28699
cebranopadol	BRD-K48141473-001-02-9	CN(C)[C@]1(CC[C@@]2(CC1)OCCc1c2[nH]c2ccc(F)cc12)c1ccccc1 |r|	CSMVOZKEWSOFER-RQNOJGIXSA-N	-6.86824	-0.426252
CW-008	BRD-K84068331-001-02-9	COc1ccn2ncc(-c3nc4n[nH]c(NC(=O)c5ccc(F)cc5)c4cc3F)c2c1	KCIMKTNQCUDTFI-UHFFFAOYSA-N	-6.86806	-0.828509
AS-77	BRD-K62427771-001-02-9	O=c1ccc2c(OCCCCOc3ccccc3)c3ccoc3cc2o1	KINMYBBFQRSVLL-UHFFFAOYSA-N	-6.86782	0.348708
IPI549	BRD-K00003385-001-01-9	C[C@H](NC(=O)c1c(N)nn2cccnc12)c1cc2cccc(C#Cc3cnn(C)c3)c2c(=O)n1-c1ccccc1	XUMALORDVCFWKV-IBGZPJMESA-N	-6.86715	0.356549
SD-208	BRD-K24566386-001-01-9	Fc1ccc(Cl)cc1-c1nc(Nc2ccncc2)c2nccnc2n1	BERLXWPRSBJFHO-UHFFFAOYSA-N	-6.86701	1.25778
zotepine	BRD-K64557645-001-03-9	CN(C)CCOC1=Cc2ccccc2Sc2ccc(Cl)cc12 |t:6|	HDOZVRUNCMBHFH-UHFFFAOYSA-N	-6.8667	0.670837
tyrphostin-AG-1478	BRD-K68336408-001-10-9	COc1cc2ncnc(Nc3cccc(Cl)c3)c2cc1OC	GFNNBHLJANVSQV-UHFFFAOYSA-N	-6.8661	-0.992604
PIT	BRD-K43978949-075-03-9	[O-][N+]1=C(C(=O)c2ccccc12)c1ccccn1 |t:1|	LXEZPPZLNVOLDI-UHFFFAOYSA-N	-6.8657	0.689779
STAT3-inhibitor-VI	BRD-K40853697-001-20-5	Cc1ccc(cc1)S(=O)(=O)OCC(=O)Nc1ccc(C(O)=O)c(O)c1	HWNUSGNZBAISFM-UHFFFAOYSA-N	-6.86503	-0.806574
ilomastat	BRD-K51662849-001-08-8	CNC(=O)[C@H](Cc1c[nH]c2ccccc12)NC(=O)[C@H](CC(C)C)CC(=O)NO	NITYDPDXAAFEIT-DYVFJYSZSA-N	-6.86449	0.0239179
butaclamol	BRD-K20620780-003-15-6	CC(C)(C)[C@]1(O)CCN2C[C@H]3c4ccccc4CCc4cccc([C@@H]2C1)c34	ZZJYIKPMDIWRSN-HWBMXIPRSA-N	-6.86439	0.250555
GW-441756	BRD-K41312087-001-02-7	Cn1cc(\C=C2/C(=O)Nc3cccnc23)c2ccccc12	NXNQLECPAXXYTR-LCYFTJDESA-N	-6.86432	-0.509299
bifonazole	BRD-A94543220-001-26-9	c1cn(cn1)[C@@H](c1ccccc1)c1ccc(cc1)-c1ccccc1 |&1:5,r|	OCAPBUJLXMYKEJ-QFIPXVFZSA-N	-6.86414	-0.262646
myricetin	BRD-K43149758-001-23-5	Oc1cc(O)c2c(c1)oc(-c1cc(O)c(O)c(O)c1)c(O)c2=O	IKMDFBPHZNJCSN-UHFFFAOYSA-N	-6.86325	-2.36825
tolcapone	BRD-K10852020-001-07-9	Cc1ccc(cc1)C(=O)c1cc(O)c(O)c(c1)[N+]([O-])=O	MIQPIUSUKVNLNT-UHFFFAOYSA-N	-6.8629	-0.886216
JTC-801	BRD-K17705806-003-03-6	CCc1ccc(OCc2ccccc2C(=O)Nc2ccc3nc(C)cc(N)c3c2)cc1	VTGBZWHPJFMTKS-UHFFFAOYSA-N	-6.86257	-0.958574
compound-w	BRD-K98143539-001-03-9	OC(=O)c1cc(Oc2ccc(cc2)[N+]([O-])=O)cc(Oc2ccc(cc2)[N+]([O-])=O)c1	JOSXKPZXMVHRKU-UHFFFAOYSA-N	-6.86231	-0.436116
A-987306	BRD-K68982262-001-02-9	Nc1nc(N2CCNCC2)c2CCC3=C([C@@H]4CCCC[C@@H]4O3)c2n1 |t:14|	DJKJVWJQAVGLHJ-YPMHNXCESA-N	-6.86187	0.152087
ID-8	BRD-K39166528-001-03-9	COc1ccc(cc1)-n1c(C)c([N+]([O-])=O)c2ccc(O)cc12	VVZNWYXIOADGSW-UHFFFAOYSA-N	-6.86168	0.405909
CGP-78608	BRD-K60946979-003-02-9	C[C@@H](NCc1cc(Br)cc2[nH]c(=O)c(=O)[nH]c12)P(O)(O)=O	DPFHVUSPVHRVFL-YFKPBYRVSA-N	-6.8611	-0.589041
AH-7614	BRD-K10852420-001-03-9	Cc1ccc(cc1)S(=O)(=O)NC1c2ccccc2Oc2ccccc12	OZCQEUZTOAAWDK-UHFFFAOYSA-N	-6.86019	0.946495
MDL-27531	BRD-K50888640-001-01-6	Cn1c(nnc1S(C)(=O)=O)-c1ccccc1	DPGDRICHXKQXEN-UHFFFAOYSA-N	-6.86018	0.539294
prasugrel	BRD-A83029242-001-08-7	CC(=O)Oc1cc2CN(CCc2s1)[C@@H](C(=O)C1CC1)c1ccccc1F |&1:13,r|	DTGLZDAWLRGWQN-LJQANCHMSA-N	-6.86002	0.21363
tosedostat	BRD-K92241597-001-12-9	CC(C)C[C@H]([C@H](O)C(=O)NO)C(=O)N[C@H](C(=O)OC1CCCC1)c1ccccc1	FWFGIHPGRQZWIW-SQNIBIBYSA-N	-6.85863	-0.650535
tiplaxtinin	BRD-K30882994-001-01-6	OC(=O)C(=O)c1cn(Cc2ccccc2)c2ccc(cc12)-c1ccc(OC(F)(F)F)cc1	ODXQFEWQSHNQNI-UHFFFAOYSA-N	-6.85846	-2.68324
ameltolide	BRD-K48173020-001-02-9	Cc1cccc(C)c1NC(=O)c1ccc(N)cc1	HZIWGOAXOBPQGY-UHFFFAOYSA-N	-6.85843	-0.698714
arbutin	BRD-K08037784-001-13-9	OC[C@H]1O[C@@H](Oc2ccc(O)cc2)[C@H](O)[C@@H](O)[C@@H]1O	BJRNKVDFDLYUGJ-RMPHRYRLSA-N	-6.85813	-1.27524
procyanidin-B-2	BRD-K72093555-001-03-9	O[C@H]1Cc2c(O)cc(O)c([C@@H]3[C@@H](O)[C@H](Oc4cc(O)cc(O)c34)c3ccc(O)c(O)c3)c2O[C@@H]1c1ccc(O)c(O)c1	XFZJEEAOWLFHDH-UKWJTHFESA-N	-6.85659	0.0417999
SAR-245409	BRD-K75308783-001-07-0	COc1cc(Nc2nc3ccccc3nc2NS(=O)(=O)c2ccc(NC(=O)c3ccc(C)c(OC)c3)cc2)cc(OC)c1	HJSSPYJVWLTYHG-UHFFFAOYSA-N	-6.85647	-0.0504969
benfluralin	BRD-K33903083-001-03-5	CCCCN(CC)c1c(cc(cc1[N+]([O-])=O)C(F)(F)F)[N+]([O-])=O	SMDHCQAYESWHAE-UHFFFAOYSA-N	-6.85628	0.116981
benfluorex	BRD-K00003672-003-01-9	C[C@@H](Cc1cccc(c1)C(F)(F)F)NCCOC(=O)c1ccccc1 |r|	CJAVTWRYCDNHSM-AWEZNQCLSA-N	-6.85571	-0.884116
m-THP	BRD-K91147684-001-01-5	Oc1cccc(c1)-c1c2ccc(n2)c(-c2cccc(O)c2)c2ccc([nH]2)c(-c2cccc(O)c2)c2ccc([nH]2)c(-c2cccc(O)c2)c2ccc1n2	XAEPFBXVLMACNN-LWQDQPMZSA-N	-6.85506	0.593005
efaroxan	BRD-A10739734-003-10-6	CCC1(Cc2ccccc2O1)C1=NCCN1	RATZLMXRALDSJW-UHFFFAOYSA-N	-6.85462	0.0309525
FPH1-(BRD-6125)	BRD-K61250484-001-03-1	Cc1ccc(Cl)cc1N(CC(=O)Nc1c(F)cccc1F)S(C)(=O)=O	WAOBCCBUTHNTFO-UHFFFAOYSA-N	-6.8542	0.354684
isavuconazole	BRD-A17009129-001-01-3	C[C@@H](c1nc(cs1)-c1ccc(cc1)C#N)[C@@](O)(Cn1cncn1)c1cc(F)ccc1F |a:1,&1:15|	DDFOUSQFMYRUQK-FPTDNZKUSA-N	-6.85374	-0.116042
AT13387	BRD-K58435339-001-06-3	CC(C)c1cc(C(=O)N2Cc3ccc(CN4CCN(C)CC4)cc3C2)c(O)cc1O	IFRGXKKQHBVPCQ-UHFFFAOYSA-N	-6.85364	0.116754
amibegron	BRD-K24610819-003-01-8	CCOC(=O)COc1ccc2CC[C@@H](Cc2c1)NC[C@H](O)c1cccc(Cl)c1	RDJQCOBTKKAQAH-FPOVZHCZSA-N	-6.85202	0.148746
fenbufen	BRD-K12513978-001-26-9	OC(=O)CCC(=O)c1ccc(cc1)-c1ccccc1	ZPAKPRAICRBAOD-UHFFFAOYSA-N	-6.85185	-0.733264
zuclopenthixol	BRD-K28761384-001-10-9	OCCN1CCN(CC\C=C2\c3ccccc3Sc3ccc(Cl)cc23)CC1	WFPIAZLQTJBIFN-DVZOWYKESA-N	-6.85114	0.508952
tiaprofenic-acid	BRD-A72988804-001-11-1	C[C@@H](C(O)=O)c1ccc(s1)C(=O)c1ccccc1 |&1:1,r|	GUHPRPJDBZHYCJ-SECBINFHSA-N	-6.85016	0.0648728
CHF5074	BRD-K34508702-001-02-4	OC(=O)C1(CC1)c1ccc(c(F)c1)-c1ccc(Cl)c(Cl)c1	LIYLTQQDABRNRX-UHFFFAOYSA-N	-6.84917	-0.288339
carprofen	BRD-A17411484-001-13-9	C[C@@H](C(O)=O)c1ccc2c(c1)[nH]c1ccc(Cl)cc21 |&1:1,r|	PUXBGTOOZJQSKH-MRVPVSSYSA-N	-6.84851	0.861621
sulfatinib	BRD-K00003125-001-01-9	CN(C)CCNS(=O)(=O)Cc1cccc(Nc2nccc(Oc3ccc4[nH]c(C)cc4c3)n2)c1	TTZSNFLLYPYKIL-UHFFFAOYSA-N	-6.84829	-0.579898
SB-525334	BRD-K37720887-001-07-8	Cc1cccc(n1)-c1nc([nH]c1-c1ccc2nccnc2c1)C(C)(C)C	DKPQHFZUICCZHF-UHFFFAOYSA-N	-6.84771	0.66531
PF-04691502	BRD-K07310275-001-02-5	COc1ccc(cn1)-c1cc2c(C)nc(N)nc2n([C@H]2CC[C@@H](CC2)OCCO)c1=O |r|	XDLYKKIQACFMJG-WKILWMFISA-N	-6.84619	1.33869
SB-328437	BRD-K78720403-001-03-9	COC(=O)[C@H](Cc1ccc(cc1)[N+]([O-])=O)NC(=O)c1cccc2ccccc12	VMFGCGRAIBLAFY-IBGZPJMESA-N	-6.84539	-0.154513
WAY-255348	BRD-K00004556-001-01-9	Cn1c(ccc1-c1cc2c(NC(=O)C2(C)C)c(F)c1)C#N	KIOOLNRTWPFVHX-UHFFFAOYSA-N	-6.84489	-0.155902
PD-98059	BRD-K62810658-001-11-4	COc1cccc(c1N)-c1cc(=O)c2ccccc2o1	QFWCYNPOPKQOKV-UHFFFAOYSA-N	-6.84477	-0.506153
opipramol	BRD-K43786866-300-02-3	OCCN1CCN(CCCN2c3ccccc3C=Cc3ccccc23)CC1 |c:18|	YNZFUWZUGRBMHL-UHFFFAOYSA-N	-6.84461	-0.836214
triciribine	BRD-K80431395-001-12-9	Cn1nc(N)c2cn([C@@H]3O[C@H](CO)[C@@H](O)[C@H]3O)c3ncnc1c23	HOGVTUZUJGHKPL-HTVVRFAVSA-N	-6.84411	0.143882
RGFP966	BRD-K61688984-001-02-9	Nc1cc(F)ccc1NC(=O)\C=C\c1cnn(C\C=C\c2ccccc2)c1	BLVQHYHDYFTPDV-VCABWLAWSA-N	-6.84384	0.203374
ATB-346	BRD-A52551912-001-02-9	COc1ccc2cc(ccc2c1)[C@@H](C)C(=O)Oc1ccc(cc1)C(N)=S |&1:12,r|	YCNMAPLPQYQJFC-CYBMUJFWSA-N	-6.84347	0.373883
tuftsin	BRD-K00003336-001-01-9	C[C@@H](O)[C@H](N)C(=O)N[C@@H](CCCCN)C(=O)N1CCC[C@H]1C(=O)N[C@@H](CCCNC(N)=N)C(O)=O	IESDGNYHXIOKRW-YXMSTPNBSA-N	-6.84286	1.96492
picrotin	BRD-A91822151-001-05-0	CC(C)(O)[C@H]1[C@H]2OC(=O)[C@@H]1[C@@]1(O)C[C@H]3O[C@]33C(=O)O[C@@H]2[C@@]13C |&1:4,&2:5,&3:9,&4:10,&5:13,&6:15,&7:19,&8:20,r|	RYEFFICCPKWYML-XSVQNFTRSA-N	-6.84215	-0.231308
brivanib-alaninate	BRD-K57187269-001-04-0	C[C@H](COc1cn2ncnc(Oc3ccc4[nH]c(C)cc4c3F)c2c1C)OC(=O)[C@H](C)N	LTEJRLHKIYCEOX-OCCSQVGLSA-N	-6.84056	-0.609066
LY2606368	BRD-K20463415-001-01-8	COc1cccc(OCCCN)c1-c1cc(Nc2cnc(cn2)C#N)[nH]n1	DOTGPNHGTYJDEP-UHFFFAOYSA-N	-6.83999	0.368685
cefuroxime	BRD-K02733959-236-07-7	CO\N=C(/C(=O)N[C@H]1[C@H]2SCC(COC(N)=O)=C(N2C1=O)C(O)=O)c1ccco1 |c:16|	JFPVXVDWJQMJEE-IZRZKJBUSA-N	-6.83982	0.528186
DAA-1106	BRD-K01080633-001-02-9	COc1ccc(OC)c(CN(C(C)=O)c2cc(F)ccc2Oc2ccccc2)c1	DCRZYADKQRHHSF-UHFFFAOYSA-N	-6.83798	-1.12606
piromidic-acid	BRD-K37682401-001-10-9	CCn1cc(C(O)=O)c(=O)c2cnc(nc12)N1CCCC1	RCIMBBZXSXFZBV-UHFFFAOYSA-N	-6.83699	0.159011
edaglitazone	BRD-K00004306-001-01-9	Cc1oc(nc1CCOc1ccc(C[C@@H]2SC(=O)NC2=O)c2sccc12)-c1ccccc1 |&1:14,r|	HAAXAFNSRADSMK-FQEVSTJZSA-N	-6.83639	-0.744706
Ro-60-0175	BRD-K28007504-051-03-9	C[C@H](N)Cn1ccc2cc(F)c(Cl)cc12	XJJZQXUGLLXTHO-ZETCQYMHSA-N	-6.83513	0.848984
imidapril	BRD-K11466259-003-04-1	CCOC(=O)[C@H](CCc1ccccc1)N[C@@H](C)C(=O)N1[C@@H](CN(C)C1=O)C(O)=O	KLZWOWYOHUKJIG-BPUTZDHNSA-N	-6.83447	0.6989
2-thiouracil	BRD-K58819470-001-06-9	O=c1cc[nH]c(=S)[nH]1	ZEMGGZBWXRYJHK-UHFFFAOYSA-N	-6.83341	-0.105887
perzinfotel	BRD-K04643877-001-03-2	OP(O)(=O)CCN1CCCNc2c1c(=O)c2=O	BDABGOLMYNHHTR-UHFFFAOYSA-N	-6.83336	2.18218
fevipiprant	BRD-K00003232-001-01-9	Cc1c(CC(O)=O)c2cccnc2n1Cc1ccc(cc1C(F)(F)F)S(C)(=O)=O	GFPPXZDRVCSVNR-UHFFFAOYSA-N	-6.83325	-0.380968
fenticonazole	BRD-A33697453-008-03-9	Clc1ccc([C@@H](Cn2ccnc2)OCc2ccc(Sc3ccccc3)cc2)c(Cl)c1 |&1:5|	ZCJYUTQZBAIHBS-XMMPIXPASA-N	-6.83321	-1.00067
tropanyl-3,5-dimethylbenzoate	BRD-A84389633-001-05-7	CN1[C@H]2CC[C@@H]1C[C@@H](C2)OC(=O)c1cc(C)cc(C)c1 |&1:2,&2:5,&3:7,r,TLB:0:1:3.4:6.7.8|	HDDNYFLPWFSBLN-ZSHCYNCHSA-N	-6.83319	-0.600162
COTI-2	BRD-K00003348-001-01-9	S=C(N\N=C1/CCCc2cccnc12)N1CCN(CC1)c1ccccn1	UTDAKQMBNSHJJB-CJLVFECKSA-N	-6.83295	-0.283488
brequinar	BRD-K96123349-236-02-8	Cc1c(nc2ccc(F)cc2c1C(O)=O)-c1ccc(cc1)-c1ccccc1F	PHEZJEYUWHETKO-UHFFFAOYSA-N	-6.83267	0.312455
padsevonil	BRD-K00003493-001-01-9	COCc1nn2c(CN3C[C@@H](CC(F)(F)Cl)CC3=O)c(nc2s1)C(F)(F)F	DCXFIOLWWRXEQH-SSDOTTSWSA-N	-6.83233	0.113625
DCC-2618	BRD-K49246350-001-01-1	Cn1cc(cn1)-c1cc(Oc2cc(F)c(NC(=O)C3(CC3)C(=O)Nc3ccccc3)cc2F)ccn1	WWOXKWLDMLMYQY-UHFFFAOYSA-N	-6.83225	0.0185317
metixene	BRD-K01826531-311-08-9	CN1CCC[C@@H](CC2c3ccccc3Sc3ccccc23)C1 |&1:5|	MJFJKKXQDNNUJF-HNNXBMFYSA-N	-6.83219	0.471205
cefmetazole	BRD-K48470486-236-12-4	CO[C@]1(NC(=O)CSCC#N)[C@H]2SCC(CSc3nnnn3C)=C(N2C1=O)C(O)=O |c:23|	SNBUBQHDYVFSQF-HIFRSBDPSA-N	-6.83136	0.471781
proxodolol	BRD-A29944538-003-09-9	Cc1noc(COc2ccccc2OC[C@@H](O)CNC(C)(C)C)n1 |&1:15|	CEDZURSVVKNCSL-ZDUSSCGKSA-N	-6.83044	1.08321
PRLX-93936	BRD-K00004604-001-01-9	CCOc1ccccc1-n1c(CN2CCNCC2)nc2ccccc2c1=O	OBWOSMGNXYUDFB-UHFFFAOYSA-N	-6.83033	1.14792
ceftazidime	BRD-K52117081-345-04-9	CC(C)(O\N=C(/C(=O)N[C@H]1[C@H]2SCC(C[n+]3ccccc3)=C(N2C1=O)C(O)=O)c1csc(N)n1)C(O)=O |c:21|	ORFOPKXBNMVMKC-DWVKKRMSSA-O	-6.83027	-0.148884
NXY-059	BRD-K46133855-304-04-9	CC(C)(C)[N+](\[O-])=C\c1ccc(cc1S(O)(=O)=O)S(O)(=O)=O	OVTCHWSLKGENKP-GHXNOFRVSA-N	-6.82982	1.67588
EPZ004777	BRD-K69070623-001-02-9	CC(C)N(CCCNC(=O)Nc1ccc(cc1)C(C)(C)C)C[C@H]1O[C@H]([C@H](O)[C@@H]1O)n1ccc2c(N)ncnc12	WXRGFPHDRFQODR-ICLZECGLSA-N	-6.82916	0.578288
L-701324	BRD-K08109516-001-10-9	Oc1c(-c2cccc(Oc3ccccc3)c2)c(=O)[nH]c2cc(Cl)ccc12	FLVRDMUHUXVRET-UHFFFAOYSA-N	-6.82885	0.343318
BMS-833923	BRD-K33245965-001-03-4	CNCc1ccc(C)c(NC(=O)c2ccc(Nc3nc(-c4ccccc4)c4ccccc4n3)cc2)c1	KLRRGBHZCJLIEL-UHFFFAOYSA-N	-6.82802	-3.5395
hesperadin	BRD-K58122457-003-03-9	CCS(=O)(=O)Nc1ccc2NC(=O)\C(=C(/Nc3ccc(CN4CCCCC4)cc3)c3ccccc3)c2c1	GLDSKRNGVVYJAB-DQSJHHFOSA-N	-6.82772	-1.55923
Ro-4987655	BRD-K64538373-001-02-9	OCCONC(=O)c1cc(CN2OCCCC2=O)c(F)c(F)c1Nc1ccc(I)cc1F	FIMYFEGKMOCQKT-UHFFFAOYSA-N	-6.82751	0.189277
phenindamine	BRD-A33178345-001-02-2	CN1CCC2=C(C1)[C@@H](c1ccccc21)c1ccccc1 |&1:7,r,c:4|	ISFHAYSTHMVOJR-LJQANCHMSA-N	-6.82713	0.92912
moguisteine	BRD-A87673115-001-04-1	CCOC(=O)CC(=O)N1CCS[C@@H]1COc1ccccc1OC |&1:12,r|	WSYVIAQNTFPTBI-OAHLLOKOSA-N	-6.8256	0.922981
meluadrine	BRD-A07164067-001-01-2	CC(C)(C)NC[C@@H](O)c1ccc(O)cc1Cl |&1:6,r|	LIXBJWRFCNRAPA-LLVKDONJSA-N	-6.82539	1.29907
HOKU-81	BRD-K00003598-001-01-9	CC(C)(C)NC[C@H](O)c1ccc(O)cc1Cl |r|	LIXBJWRFCNRAPA-NSHDSACASA-N	-6.82539	0.167477
PD-161570	BRD-K97152684-001-03-9	CCN(CC)CCCCNc1ncc2cc(c(NC(=O)NC(C)(C)C)nc2n1)-c1c(Cl)cccc1Cl	MKVMEJKNLUWFSQ-UHFFFAOYSA-N	-6.82515	-2.28964
RITA	BRD-K00317371-001-06-1	OCc1ccc(s1)-c1ccc(o1)-c1ccc(CO)s1	KZENBFUSKMWCJF-UHFFFAOYSA-N	-6.82436	-2.10712
IWP-L6	BRD-K53234107-001-02-9	O=C(CSc1nc2CCSc2c(=O)n1-c1ccccc1)Nc1ccc(cn1)-c1ccccc1	QESQGTFWEQMCMH-UHFFFAOYSA-N	-6.82387	0.377177
cyamemazine	BRD-A42881122-001-01-1	C[C@@H](CN(C)C)CN1c2ccccc2Sc2ccc(cc12)C#N |&1:1,r|	SLFGIOIONGJGRT-AWEZNQCLSA-N	-6.82368	-1.16798
cyclovalone	BRD-K59866480-001-09-9	COc1cc(\C=C2/CCC\C(=C/c3ccc(O)c(OC)c3)C2=O)ccc1O	DHKKONBXGAAFTB-OTYYAQKOSA-N	-6.82326	-0.907494
AZ960	BRD-K64888243-001-05-9	C[C@H](Nc1nc(Nc2cc(C)n[nH]2)c(F)cc1C#N)c1ccc(F)cc1	SUNXHXDJOIXABJ-NSHDSACASA-N	-6.82322	-0.0359323
GNF-2	BRD-K97056771-001-15-9	NC(=O)c1cccc(c1)-c1cc(Nc2ccc(OC(F)(F)F)cc2)ncn1	WEVYNIUIFUYDGI-UHFFFAOYSA-N	-6.82215	-0.719325
niclosamide	BRD-K35960502-001-19-2	Oc1ccc(Cl)cc1C(=O)Nc1ccc(cc1Cl)[N+]([O-])=O	RJMUSRYZPJIFPJ-UHFFFAOYSA-N	-6.82152	0.176386
imidafenacin	BRD-K29626940-001-02-3	Cc1nccn1CCC(C(N)=O)(c1ccccc1)c1ccccc1	SQKXYSGRELMAAU-UHFFFAOYSA-N	-6.82064	0.962253
WAY-208466	BRD-K63483542-300-02-9	CN(C)CCn1cc(c2cccnc12)S(=O)(=O)c1cccc(F)c1	SFSFIDVAEMDPIP-UHFFFAOYSA-N	-6.81955	0.76808
WAY-200070	BRD-K08223200-001-03-9	Oc1ccc(cc1)-c1nc2cc(O)cc(Br)c2o1	BAAILVWEAXFTSF-UHFFFAOYSA-N	-6.81953	-0.269016
procysteine	BRD-K92413528-001-06-9	OC(=O)[C@@H]1CSC(=O)N1	BMLMGCPTLHPWPY-REOHCLBHSA-N	-6.81935	0.0287208
A-1070722	BRD-K70329400-001-01-7	COc1ccc2c(NC(=O)Nc3cccc(n3)C(F)(F)F)ccnc2c1	VQPBIJGXSXEOCU-UHFFFAOYSA-N	-6.81918	0.262568
cipemastat	BRD-K95362002-001-01-1	CN1C(=O)N(C[C@@H]([C@@H](CC2CCCC2)C(=O)N2CCCCC2)C(=O)NO)C(=O)C1(C)C	GFUITADOEPNRML-SJORKVTESA-N	-6.81911	0.821356
quipazine	BRD-K77925998-332-15-9	C1CN(CCN1)c1ccc2ccccc2n1	XRXDAJYKGWNHTQ-UHFFFAOYSA-N	-6.81889	0.760869
CID-16020046	BRD-K00004311-001-01-9	Cc1ccc(cc1)-c1n[nH]c2C(=O)N([C@H](c12)c1cccc(O)c1)c1ccc(cc1)C(O)=O |&1:14,r|	VGUQVYZXABOXCX-QHCPKHFHSA-N	-6.8184	-0.445958
AZD3839	BRD-K00004606-001-01-9	NC1=N[C@@](c2cccc(F)c12)(c1cccc(c1)-c1cncnc1)c1ccnc(c1)C(F)F |t:1|	MRXBCEQZNKUUIP-DEOSSOPVSA-N	-6.81773	-0.0384872
CITCO	BRD-K53263234-001-07-9	Clc1ccc(cc1)-c1nc2sccn2c1\C=N\OCc1ccc(Cl)c(Cl)c1	ZQWBOKJVVYNKTL-AUEPDCJTSA-N	-6.81754	0.343685
BMS-777607	BRD-K40738845-001-06-9	CCOc1ccn(-c2ccc(F)cc2)c(=O)c1C(=O)Nc1ccc(Oc2ccnc(N)c2Cl)c(F)c1	VNBRGSXVFBYQNN-UHFFFAOYSA-N	-6.81721	1.04141
CNX-2006	BRD-K24869513-001-03-9	COc1cc(NC2CN(CCF)C2)ccc1Nc1ncc(c(Nc2cccc(NC(=O)C=C)c2)n1)C(F)(F)F	BFSRTTWIPACGMI-UHFFFAOYSA-N	-6.81677	-0.026411
lazertinib	BRD-K00003501-001-01-9	COc1cc(N2CCOCC2)c(NC(=O)C=C)cc1Nc1nccc(n1)-n1cc(CN(C)C)c(n1)-c1ccccc1	RRMJMHOQSALEJJ-UHFFFAOYSA-N	-6.81651	0.449817
ER-27319	BRD-K11927976-050-04-5	Cc1ccc2c(c1C)n(CCCN)c1ccccc1c2=O	CFPDEQBPNROZDC-UHFFFAOYSA-N	-6.81632	-0.377197
PHCCC	BRD-K00004222-001-01-9	O\N=C1/[C@@H]2C[C@@]2(Oc2ccccc12)C(=O)Nc1ccccc1 |&1:3,5|	FPXPIEZPAXSELW-RGNAGUPPSA-N	-6.81594	0.988362
SNAP-5089	BRD-A21428877-003-03-9	COC(=O)C1=C(C)NC(C)=C([C@@H]1c1ccc(cc1)[N+]([O-])=O)C(=O)NCCCN1CCC(CC1)(c1ccccc1)c1ccccc1 |&1:11,c:4,9|	FIIXCJGBCCCOQQ-XIFFEERXSA-N	-6.81592	-0.591057
FT011	BRD-K00003378-001-01-9	COc1cc(\C=C\C(=O)Nc2ccccc2C(O)=O)ccc1OCC#C	UIWZIDIJCUEOMT-PKNBQFBNSA-N	-6.81578	0.663933
proguanil	BRD-K28183345-003-11-4	CC(C)NC(=N)N=C(N)Nc1ccc(Cl)cc1	SSOLNOMRVKKSON-UHFFFAOYSA-N	-6.81575	-0.0575169
binimetinib	BRD-K82244583-001-02-9	Cn1cnc2c(F)c(Nc3ccc(Br)cc3F)c(cc12)C(=O)NOCCO	ACWZRVQXLIRSDF-UHFFFAOYSA-N	-6.81565	-0.9445
zanubrutinib	BRD-K00003413-001-01-9	NC(=O)c1c2NCC[C@@H](C3CCN(CC3)C(=O)C=C)n2nc1-c1ccc(Oc2ccccc2)cc1	RNOAOAWBMHREKO-QFIPXVFZSA-N	-6.81553	-1.11249
CGP-13501	BRD-K95851186-001-08-9	CC(C)(C)c1cc(CC(C)(C)C=O)cc(c1O)C(C)(C)C	XGWATTXMMMANFJ-UHFFFAOYSA-N	-6.81492	-1.23032
GTS21	BRD-K14235254-300-02-9	COc1ccc(\C=C2/CCCN=C2c2cccnc2)c(OC)c1 |c:11|	RPYWXZCFYPVCNQ-RVDMUPIBSA-N	-6.81438	0.0581355
bepotastine	BRD-K98624455-074-03-6	OC(=O)CCCN1CCC(CC1)O[C@@H](c1ccc(Cl)cc1)c1ccccn1	YWGDOWXRIALTES-NRFANRHFSA-N	-6.81378	1.03147
chlorthalidone	BRD-A26384407-001-26-9	NS(=O)(=O)c1cc(ccc1Cl)[C@@]1(O)NC(=O)c2ccccc12 |&1:11,r|	JIVPVXMEBJLZRO-AWEZNQCLSA-N	-6.8124	0.289944
BAY-1251152	BRD-K00003533-001-01-9	COc1cc(F)ccc1-c1cc(Nc2cc(C[S@](C)(=N)=O)ccn2)ncc1F |r|	YZCUMZWULWOUMD-MUUNZHRXSA-N	-6.81213	0.0923508
tofogliflozin	BRD-K96344439-002-02-7	CCc1ccc(Cc2ccc3CO[C@]4(O[C@H](CO)[C@@H](O)[C@H](O)[C@H]4O)c3c2)cc1	VWVKUNOPTJGDOB-BDHVOXNPSA-N	-6.81166	0.573525
dexniguldipine	BRD-K44309363-003-02-1	COC(=O)C1=C(C)NC(C)=C([C@@H]1c1cccc(c1)[N+]([O-])=O)C(=O)OCCCN1CCC(CC1)(c1ccccc1)c1ccccc1 |c:4,9|	SVJMLYUFVDMUHP-MGBGTMOVSA-N	-6.81118	0.130635
niguldipine-(R)-(-)	BRD-K01825503-003-03-9	COC(=O)C1=C(C)NC(C)=C([C@@H]1c1cccc(c1)[N+]([O-])=O)C(=O)OCCCN1CCC(CC1)(c1ccccc1)c1ccccc1 |r,c:4,9|	SVJMLYUFVDMUHP-MGBGTMOVSA-N	-6.81118	-1.15124
DR-4485	BRD-A39794701-003-02-9	Clc1ccc(cc1)C1=CCN(CCCC[C@@]23CCCc4c2c(NC3=O)ccc4Cl)CC1 |&1:15,t:8|	SBTRHJHOLCAPFT-AREMUKBSSA-N	-6.81111	-1.03543
Ro-04-5595	BRD-A63546914-003-04-9	COc1cc2CCN(C)[C@@H](CCc3ccc(Cl)cc3)c2cc1O |&1:9|	DSTWURHEHMZWEI-KRWDZBQOSA-N	-6.81078	1.21175
DOTMP	BRD-K00004678-001-01-9	OP(O)(=O)CN1CCN(CP(O)(O)=O)CCN(CP(O)(O)=O)CCN(CP(O)(O)=O)CC1	RCXMQNIDOFXYDO-UHFFFAOYSA-N	-6.8098	-0.177625
NQDI-1	BRD-K61918008-001-07-1	CCOC(=O)c1c2-c3ccccc3C(=O)c3cccc([nH]c1=O)c23	UFJGFNHRMPMALC-UHFFFAOYSA-N	-6.80907	0.645009
warfarin	BRD-K25991148-001-02-9	CC(=O)C[C@@H](c1ccccc1)c1c(O)c2ccccc2oc1=O |&1:4|	PJVWKTKQMONHTI-HNNXBMFYSA-N	-6.80857	1.11578
flavoxate	BRD-K47639036-003-06-6	Cc1c(oc2c(cccc2c1=O)C(=O)OCCN1CCCCC1)-c1ccccc1	SPIUTQOUKAMGCX-UHFFFAOYSA-N	-6.80785	0.704451
EXO-1	BRD-K78633253-001-12-9	COC(=O)c1ccccc1NC(=O)c1ccc(F)cc1	KIAPWMKFHIKQOZ-UHFFFAOYSA-N	-6.80765	0.453483
PF-04457845	BRD-K86816506-001-02-9	FC(F)(F)c1ccc(Oc2cccc(C=C3CCN(CC3)C(=O)Nc3cccnn3)c2)nc1	BATCTBJIJJEPHM-UHFFFAOYSA-N	-6.80732	0.124806
naltrindole	BRD-K34088084-003-06-9	Oc1ccc2C[C@H]3N(CC4CC4)CC[C@@]45[C@@H](Oc1c24)c1[nH]c2ccccc2c1C[C@@]35O	WIYUZYBFCWCCQJ-IFKAHUTRSA-N	-6.80715	-0.00206309
citiolone	BRD-A57957888-001-08-0	CC(=O)N[C@H]1CCSC1=O |&1:4,r|	NRFJZTXWLKPZAV-YFKPBYRVSA-N	-6.80679	-0.901189
BRL-15572	BRD-K01826777-003-08-9	O[C@@H](CN1CCN(CC1)c1cccc(Cl)c1)C(c1ccccc1)c1ccccc1 |&1:1|	QJHCTHPYUOXOGM-DEOSSOPVSA-N	-6.80663	-0.629167
avacopan	BRD-K00003256-001-01-9	Cc1ccc(NC(=O)[C@H]2CCCN([C@H]2c2ccc(NC3CCCC3)cc2)C(=O)c2c(C)cccc2F)cc1C(F)(F)F	PUKBOVABABRILL-YZNIXAGQSA-N	-6.80562	-0.364882
CHPG	BRD-A19381518-001-04-9	N[C@@H](C(O)=O)c1cc(O)ccc1Cl |&1:1,r|	UNIDAFCQFPGYJJ-SSDOTTSWSA-N	-6.80498	1.23164
ST-1859	BRD-K73524797-001-02-9	Oc1ccc2ccccc2c1Cc1c(O)ccc2ccccc12	ZPANWZBSGMDWON-UHFFFAOYSA-N	-6.80478	-1.76917
SNG-1153	BRD-K75016267-001-02-9	CC(C)=CCc1c(O)cc(O)c2c1oc(c(O)c2=O)-c1ccc(cc1)C(F)(F)F	OXHMDMVBLQNMGP-UHFFFAOYSA-N	-6.80455	0.551264
XAV-939	BRD-K12762134-001-06-2	FC(F)(F)c1ccc(cc1)-c1nc(=O)c2CSCCc2[nH]1	KLGQSVMIPOVQAX-UHFFFAOYSA-N	-6.80413	0.628861
TAK-063	BRD-K57155378-001-01-1	COc1cn(nc(-c2ccnn2-c2ccccc2)c1=O)-c1ccc(cc1F)-n1cccn1	KVHRYLNQDWXAGI-UHFFFAOYSA-N	-6.80333	-0.233577
toloxatone	BRD-A67182178-001-01-7	Cc1cccc(c1)N1C[C@@H](CO)OC1=O |&1:9,r|	MXUNKHLAEDCYJL-JTQLQIEISA-N	-6.80295	-0.0151236
halofuginone	BRD-K54247840-004-01-3	O[C@H]1CCCN[C@@H]1CC(=O)Cn1cnc2cc(Br)c(Cl)cc2c1=O	LVASCWIMLIKXLA-CABCVRRESA-N	-6.80261	-0.312393
bexarotene	BRD-K92441787-001-08-9	Cc1cc2c(cc1C(=C)c1ccc(cc1)C(O)=O)C(C)(C)CCC2(C)C	NAVMQTYZDKMPEU-UHFFFAOYSA-N	-6.80257	-1.21363
CB-839	BRD-K58070273-001-04-1	FC(F)(F)Oc1cccc(CC(=O)Nc2ccc(CCCCc3nnc(NC(=O)Cc4ccccn4)s3)nn2)c1	PRAAPINBUWJLGA-UHFFFAOYSA-N	-6.80255	-0.880962
EPZ015666	BRD-K70446295-001-01-7	O[C@@H](CNC(=O)c1cc(NC2COC2)ncn1)CN1CCc2ccccc2C1	ZKXZLIFRWWKZRY-KRWDZBQOSA-N	-6.80197	0.230285
IKK-2-inhibitor-V	BRD-K74305673-001-07-0	Oc1ccc(Cl)cc1C(=O)Nc1cc(cc(c1)C(F)(F)F)C(F)(F)F	CHILCFMQWMQVAL-UHFFFAOYSA-N	-6.80144	0.202976
Debio-0932	BRD-K00003157-001-01-9	CN(C)c1cc2OCOc2cc1Sc1nc2c(N)nccc2n1CCNCC(C)(C)C	RVJIQAYFTOPTKK-UHFFFAOYSA-N	-6.80116	-0.440395
capreomycin	BRD-K00005140-065-02-9	C[C@@H]1NC(=O)[C@@H](N)CNC(=O)[C@@H](NC(=O)\C(NC(=O)[C@H](CNC(=O)C[C@@H](N)CCCN)NC1=O)=C/NC(N)=O)[C@H]1CCN=C(N)N1 |t:43|	FRXNXDHFQYZYNA-GJTMSUEESA-N	-6.80032	1.03856
ZK-93423	BRD-K33882852-003-04-9	CCOC(=O)c1ncc2[nH]c3ccc(OCc4ccccc4)cc3c2c1COC	ALBKMJDFBZVHAK-UHFFFAOYSA-N	-6.79997	0.732161
CC-90003	BRD-K00003116-001-01-9	COc1cc(Nc2ncc(c(Nc3ccc(C)cc3NC(=O)C=C)n2)C(F)(F)F)c(C)cn1	ILUKRINUNLAVMH-UHFFFAOYSA-N	-6.79966	-0.276946
radiprodil	BRD-K00005328-001-01-9	Fc1ccc(CC2CCN(CC2)C(=O)C(=O)Nc2ccc3[nH]c(=O)oc3c2)cc1	GKGRZLGAQZPEHO-UHFFFAOYSA-N	-6.79911	0.946925
iloprost	BRD-A45664787-001-04-8	CC#CC[C@@H](C)[C@H](O)\C=C\[C@H]1[C@H](O)C[C@@H]2C\C(C[C@H]12)=C/CCCC(O)=O |a:6,10,11,14,18,&1:4|	HIFJCPQKFCZDDL-GBSCXWAGSA-N	-6.79858	-0.078027
bexagliflozin	BRD-K00003246-001-01-9	OC[C@H]1O[C@H]([C@H](O)[C@@H](O)[C@@H]1O)c1ccc(Cl)c(Cc2ccc(OCCOC3CC3)cc2)c1	BTCRKOKVYTVOLU-SJSRKZJXSA-N	-6.79781	0.494576
glutathione	BRD-K69346723-001-04-8	N[C@@H](CCC(=O)N[C@@H](CS)C(=O)NCC(O)=O)C(O)=O	RWSXRVCMGQZWBV-WDSKDSINSA-N	-6.7973	1.69705
PPT	BRD-K00312224-001-11-9	CCCc1c(nn(c1-c1ccc(O)cc1)-c1ccc(O)cc1)-c1ccc(O)cc1	IOTXSIGGFRQYKW-UHFFFAOYSA-N	-6.79699	-1.52898
sucrose	BRD-K74724920-001-02-4	OC[C@H]1O[C@@](CO)(O[C@H]2O[C@H](CO)[C@@H](O)[C@H](O)[C@H]2O)[C@@H](O)[C@@H]1O	CZMRCDWAGMRECN-UGDNZRGBSA-N	-6.79677	-0.84926
droloxifene	BRD-K38477637-001-01-0	CC\C(=C(\c1ccc(OCCN(C)C)cc1)c1cccc(O)c1)c1ccccc1	ZQZFYGIXNQKOAV-OCEACIFDSA-N	-6.79667	0.508074
PIM-1-Inhibitor-2	BRD-K48832421-001-03-9	Nc1nccc(n1)-c1ccc2noc(-c3ccc(Cl)cc3)c2c1	AQVFETGXIRKVAQ-UHFFFAOYSA-N	-6.79665	0.382532
BW-A4C	BRD-K80194255-001-01-9	CC(=O)N(O)C\C=C\c1cccc(Oc2ccccc2)c1	CEUDWZXMLMKPNN-SOFGYWHQSA-N	-6.79648	-0.738076
ogerin	BRD-K00005341-001-01-9	Nc1nc(NCc2ccccc2)nc(n1)-c1ccccc1CO	MDGIEDNDSFMSLP-UHFFFAOYSA-N	-6.79608	-0.65863
TAK-960	BRD-K48059512-001-01-4	COc1cc(C(=O)NC2CCN(C)CC2)c(F)cc1Nc1ncc2N(C)C(=O)C(F)(F)CN(C3CCCC3)c2n1	GWRSATNRNFYMDI-UHFFFAOYSA-N	-6.7953	0.588483
etafenone	BRD-K84971356-001-01-4	CCN(CC)CCOc1ccccc1C(=O)CCc1ccccc1	OEGDFSLNGABBKJ-UHFFFAOYSA-N	-6.79516	-0.1739
PNU-142633	BRD-K81616657-001-01-4	CNC(=O)c1ccc2[C@H](CCN3CCN(CC3)c3ccc(cc3)C(N)=O)OCCc2c1	PNTVCCRNJOGKGA-QFIPXVFZSA-N	-6.79443	1.11368
ripazepam	BRD-K57427145-001-01-6	CCn1nc(C)c2NC(=O)CN=C(c12)c1ccccc1 |c:11|	YFHYNLHGFKXAIQ-UHFFFAOYSA-N	-6.79415	-0.764164
neo-gilurytmal	BRD-A53539450-004-01-7	CCC[N@@+]12[C@H]3C[C@]45[C@@H](O)[C@@H]3[C@@H](C[C@@H]1[C@@H]4N(C)c1ccccc51)[C@H](CC)[C@H]2O |a:4,6,10,13,22,25,&1:3,&2:7,&3:9,&4:12|	UAUHEPXILIZYCU-JSQPETPRSA-N	-6.79395	-0.804687
allantoin	BRD-A96407378-001-15-1	NC(=O)N[C@H]1NC(=O)NC1=O |r|	POJWUDADGALRAB-SFOWXEAESA-N	-6.7939	0.843663
etilefrine	BRD-A09925278-003-05-6	CCNCC(O)c1cccc(O)c1	SQVIAVUSQAWMKL-UHFFFAOYSA-N	-6.79373	1.53509
evacetrapib	BRD-K16551357-001-04-9	Cc1cc(C)c2N(C[C@H]3CC[C@@H](CC3)C(O)=O)CCC[C@H](N(Cc3cc(cc(c3)C(F)(F)F)C(F)(F)F)c3nnn(C)n3)c2c1	IHIUGIVXARLYHP-YBXDKENTSA-N	-6.79282	0.175224
BI-409306	BRD-K00003120-001-01-9	Oc1nc(Cc2ccccn2)nc2n(ncc12)C1CCOCC1	BZTIJCSHNVZMES-UHFFFAOYSA-N	-6.7928	0.438951
cimaterol	BRD-A65440446-001-06-9	CC(C)NC[C@@H](O)c1ccc(N)c(c1)C#N |&1:5,r|	BUXRLJCGHZZYNE-GFCCVEGCSA-N	-6.7927	0.724112
dibekacin	BRD-K48427910-001-01-1	NC[C@@H]1CC[C@@H](N)[C@@H](O[C@@H]2[C@@H](N)C[C@@H](N)[C@H](O[C@H]3O[C@H](CO)[C@@H](O)[C@H](N)[C@H]3O)[C@H]2O)O1	JJCQSGDBDPYCEO-XVZSLQNASA-N	-6.79248	-0.288078
arctigenin	BRD-K53523901-001-04-4	COc1ccc(C[C@H]2COC(=O)[C@@H]2Cc2ccc(O)c(OC)c2)cc1OC	NQWVSMVXKMHKTF-JKSUJKDBSA-N	-6.79236	1.63472
phenytoin	BRD-K55930204-236-24-3	O=C1NC(=O)C(N1)(c1ccccc1)c1ccccc1	CXOFVDLJLONNDW-UHFFFAOYSA-N	-6.79225	0.565509
sacubitrilat	BRD-K00003252-001-01-9	[H]N([C@@H](C[C@@H](C)C(O)=O)Cc1ccc(cc1)-c1ccccc1)C(=O)CCC(O)=O	DOBNVUFHFMVMDB-BEFAXECRSA-N	-6.79224	1.25761
flibanserin	BRD-K33637378-001-01-7	FC(F)(F)c1cccc(c1)N1CCN(CCn2c3ccccc3[nH]c2=O)CC1	PPRRDFIXUUSXRA-UHFFFAOYSA-N	-6.79129	-0.74803
cibenzoline	BRD-A20742938-036-03-7	C1[C@@H](C2=NCCN2)C1(c1ccccc1)c1ccccc1 |r,t:2|	IPOBOOXFSRWSHL-INIZCTEOSA-N	-6.79095	0.841152
O6-benzylguanine	BRD-K92041145-001-09-5	Nc1nc(OCc2ccccc2)c2[nH]cnc2n1	KRWMERLEINMZFT-UHFFFAOYSA-N	-6.7907	-0.223463
candesartan-cilexetil	BRD-A65671304-001-09-9	CCOc1nc2cccc(C(=O)O[C@@H](C)OC(=O)OC3CCCCC3)c2n1Cc1ccc(cc1)-c1ccccc1-c1nn[nH]n1 |&1:13,r|	GHOSNRCGJFBJIB-OAQYLSRUSA-N	-6.79039	-1.28634
nafcillin	BRD-K18574842-323-18-9	CCOc1ccc2ccccc2c1C(=O)N[C@H]1[C@H]2SC(C)(C)[C@@H](N2C1=O)C(O)=O	GPXLMGHLHQJAGZ-JTDSTZFVSA-N	-6.79038	-0.496189
limaprost-alfadex	BRD-K25015158-001-02-0	CCCC[C@H](C)C[C@H](O)\C=C\[C@H]1[C@H](O)CC(=O)[C@@H]1CCCC\C=C\C(O)=O	OJZYRQPMEIEQFC-UAWLTFRCSA-N	-6.78962	-0.273153
loracarbef	BRD-K28935038-002-03-9	N[C@@H](C(=O)N[C@H]1[C@H]2CCC(Cl)=C(N2C1=O)C(O)=O)c1ccccc1 |c:10|	JAPHQRWPEGVNBT-UTUOFQBUSA-N	-6.78939	-0.660541
NGB-2904	BRD-K05181084-003-03-7	Clc1cccc(N2CCN(CCCCNC(=O)c3ccc-4c(Cc5ccccc-45)c3)CC2)c1Cl	YJPWVCIGSHWNON-UHFFFAOYSA-N	-6.7882	0.328506
NNC-05-2090	BRD-K85015012-003-05-9	COc1ccccc1C1(O)CCN(CCCn2c3ccccc3c3ccccc23)CC1	XZZYCJOGZYEPPW-UHFFFAOYSA-N	-6.78819	0.444802
CPSI-1306-(+/-)	BRD-A81603255-001-02-9	Fc1ccc(C2=NO[C@@H](CC(=O)N3CCOCC3)C2)c(F)c1 |&1:8,r,t:5|	GUWOSEVHCSNYFK-LLVKDONJSA-N	-6.78777	-0.490164
tasquinimod	BRD-K14653796-001-02-9	COc1cccc2n(C)c(=O)c(C(=O)N(C)c3ccc(cc3)C(F)(F)F)c(O)c12	ONDYALNGTUAJDX-UHFFFAOYSA-N	-6.78748	0.317977
XMD8-92	BRD-K50387473-001-11-0	CCOc1cc(ccc1Nc1ncc2N(C)C(=O)c3ccccc3N(C)c2n1)N1CCC(O)CC1	QAPAJIZPZGWAND-UHFFFAOYSA-N	-6.78738	0.852743
alfuzosin	BRD-K01826519-003-08-9	COc1cc2nc(nc(N)c2cc1OC)N(C)CCCNC(=O)[C@H]1CCCO1 |&1:23|	WNMJYKCGWZFFKR-CQSZACIVSA-N	-6.7872	0.211348
RS-56812	BRD-K00004219-003-01-9	Cn1cc(C(=O)C(=O)N[C@H]2C[N@@]3CC[C@H]2CC3)c2ccccc12	ZNAPADWWBWFMCQ-HNNXBMFYSA-N	-6.78706	1.00112
ML193	BRD-K27539181-001-09-9	Cc1noc(NS(=O)(=O)c2ccc(NC(=O)c3cc(nc4c(C)cc(C)cc34)-c3ccccn3)cc2)c1C	HTSLEZOTMYUPLU-UHFFFAOYSA-N	-6.78667	0.495291
amineptine	BRD-K24219278-001-02-9	OC(=O)CCCCCCNC1c2ccccc2CCc2ccccc12	ONNOFKFOZAJDHT-UHFFFAOYSA-N	-6.78636	-1.10111
fluphenazine-decanoate	BRD-K27898013-001-01-4	CCCCCCCCCC(=O)OCCN1CCN(CCCN2c3ccccc3Sc3ccc(cc23)C(F)(F)F)CC1	VIQCGTZFEYDQMR-UHFFFAOYSA-N	-6.78616	-0.104269
aminophylline	BRD-K97799481-001-16-0	Cn1c2nc[nH]c2c(=O)n(C)c1=O	ZFXYFBGIUFBOJW-UHFFFAOYSA-N	-6.78602	0.569424
mabuterol	BRD-A13116749-003-01-6	CC(C)(C)NC[C@@H](O)c1cc(Cl)c(N)c(c1)C(F)(F)F |&1:6|	JSJCTEKTBOKRST-SNVBAGLBSA-N	-6.78498	-0.814354
4BP-TQS	BRD-A18598741-001-02-9	NS(=O)(=O)c1ccc2N[C@@H]([C@H]3CC=C[C@@H]3c2c1)c1ccc(Br)cc1 |&1:9,&2:10,&3:14,r,c:12|	YNCXHXYZTLIZTO-RLFYNMQTSA-N	-6.78487	-0.683503
BIA-10-2474	BRD-K00004735-001-01-9	CN(C1CCCCC1)C(=O)n1cnc(c1)-c1ccc[n+]([O-])c1	DOWVMJFBDGWVML-UHFFFAOYSA-N	-6.78472	1.94521
oxantel	BRD-K66019333-096-03-9	CN1CCCN=C1\C=C\c1cccc(O)c1 |c:5|	VRYKTHBAWRESFI-VOTSOKGWSA-N	-6.78371	0.509833
thymol-iodide	BRD-K36617478-001-01-5	CC(C)c1cc(c(C)cc1OI)-c1cc(C(C)C)c(OI)cc1C	SHOKWSLXDAIZPP-UHFFFAOYSA-N	-6.78318	0.709189
flumethasone-pivalate	BRD-K00025599-001-01-9	C[C@@H]1C[C@H]2[C@@H]3C[C@H](F)C4=CC(=O)C=C[C@]4(C)[C@@]3(F)[C@@H](O)C[C@]2(C)[C@@]1(O)C(=O)COC(=O)C(C)(C)C |c:12,t:8|	JWRMHDSINXPDHB-OJAGFMMFSA-N	-6.78311	0.683963
ametantrone	BRD-K00004726-001-01-9	OCCNCCNc1ccc(NCCNCCO)c2C(=O)c3ccccc3C(=O)c12	FFGSXKJJVBXWCY-UHFFFAOYSA-N	-6.78249	0.0555904
metergoline	BRD-K56699285-001-25-9	CN1C[C@H](CNC(=O)OCc2ccccc2)C[C@H]2[C@H]1Cc1cn(C)c3cccc2c13	WZHJKEUHNJHDLS-QTGUNEKASA-N	-6.78242	0.0310725
belinostat	BRD-K17743125-001-01-9	ONC(=O)\C=C\c1cccc(c1)S(=O)(=O)Nc1ccccc1	NCNRHFGMJRPRSK-MDZDMXLPSA-N	-6.78216	0.519106
brimonidine	BRD-K68264559-001-13-4	Brc1c(NC2=NCCN2)ccc2nccnc12 |t:4|	XYLJNLCSTIOKRM-UHFFFAOYSA-N	-6.78205	-0.942144
BNTX	BRD-K18722736-050-02-9	Oc1ccc2C[C@H]3N(CC4CC4)CC[C@@]45[C@@H](Oc1c24)C(=O)\C(C[C@@]35O)=C\c1ccccc1	WXOUFNFMPVMGFZ-BDQAUFNLSA-N	-6.78147	-0.673484
ML348	BRD-K81044214-001-07-9	FC(F)(F)c1ccc(Cl)c(NC(=O)CN2CCN(CC2)C(=O)c2ccco2)c1	OXKNHBBDOIMFFQ-UHFFFAOYSA-N	-6.78129	1.34
SU16f	BRD-K91106808-001-03-9	Cc1[nH]c(\C=C2/C(=O)Nc3cc(ccc23)-c2ccccc2)c(C)c1CCC(O)=O	APYYTEJNOZQZNA-MOSHPQCFSA-N	-6.78112	-0.595218
NKY-80	BRD-A75015151-001-08-9	Nc1ncc2C(=O)C[C@@H](Cc2n1)c1ccco1 |&1:8,r|	SOJUSNIBPPMLCC-SSDOTTSWSA-N	-6.78049	-0.117614
golvatinib	BRD-K69001009-001-03-9	CN1CCN(CC1)C1CCN(CC1)C(=O)Nc1cc(Oc2ccc(NC(=O)C3(CC3)C(=O)Nc3ccc(F)cc3)c(F)c2)ccn1	UQRCJCNVNUFYDX-UHFFFAOYSA-N	-6.78042	-0.501311
asciminib	BRD-K00003456-001-01-9	O[C@@H]1CCN(C1)c1ncc(cc1-c1cc[nH]n1)C(=O)Nc1ccc(OC(F)(F)Cl)cc1	VOVZXURTCKPRDQ-CQSZACIVSA-N	-6.78026	-0.225505
tetrahydrouridine	BRD-A86248581-001-01-4	OC[C@H]1O[C@H]([C@H](O)[C@@H]1O)N1CC[C@@H](O)NC1=O |a:2,4,5,7,&1:12|	UCKYOOZPSJFJIZ-FMDGEEDCSA-N	-6.77993	0.500192
carboxylosartan	BRD-K23533833-001-01-9	CCCCc1nc(Cl)c(C(O)=O)n1Cc1ccc(cc1)-c1ccccc1-c1nn[nH]n1	ZEUXAIYYDDCIRX-UHFFFAOYSA-N	-6.77989	-0.117384
lofexidine	BRD-A02990301-003-07-4	C[C@@H](Oc1c(Cl)cccc1Cl)C1=NCCN1 |r,t:12|	KSMAGQUYOIHWFS-SSDOTTSWSA-N	-6.77974	0.551599
linsitinib	BRD-K86118762-001-08-9	C[C@@]1(O)C[C@@H](C1)c1nc(-c2ccc3ccc(nc3c2)-c2ccccc2)c2c(N)nccn12 |r|	PKCDDUHJAFVJJB-VLZXCDOPSA-N	-6.7793	-0.468619
fesoterodine	BRD-K46731503-001-05-9	CC(C)N(CC[C@H](c1ccccc1)c1cc(CO)ccc1OC(=O)C(C)C)C(C)C	DCCSDBARQIPTGU-HSZRJFAPSA-N	-6.779	0.649387
hydroxytacrine-maleate-(R,S)	BRD-K01825165-001-02-9	Nc1c2[C@@H](O)CCCc2nc2ccccc12 |&1:3|	HLVVITIHAZBPKB-NSHDSACASA-N	-6.77891	-0.0145166
efloxate	BRD-K55166090-001-09-0	CCOC(=O)COc1ccc2c(c1)oc(cc2=O)-c1ccccc1	ZVXBAHLOGZCFTP-UHFFFAOYSA-N	-6.77866	-0.928931
R-1487	BRD-K00004710-001-01-9	Cn1c2nc(NC3CCOCC3)ncc2cc(Oc2ccc(F)cc2F)c1=O	KKKRKRMVJRHDMG-UHFFFAOYSA-N	-6.77822	-0.0520221
NS-8593	BRD-K34624869-003-02-9	C1C[C@@H](Nc2nc3ccccc3[nH]2)c2ccccc2C1	XZIZUQSOFMLIIR-CQSZACIVSA-N	-6.77712	0.124213
AT-7519	BRD-K13390322-001-07-9	Clc1cccc(Cl)c1C(=O)Nc1cn[nH]c1C(=O)NC1CCNCC1	OVPNQJVDAFNBDN-UHFFFAOYSA-N	-6.77703	0.360417
PD-173074	BRD-K97764662-001-23-9	CCN(CC)CCCCNc1ncc2cc(c(NC(=O)NC(C)(C)C)nc2n1)-c1cc(OC)cc(OC)c1	DXCUKNQANPLTEJ-UHFFFAOYSA-N	-6.77665	-1.65523
Y-26763	BRD-K45117373-001-03-9	CC(=O)N(O)[C@H]1[C@H](O)C(C)(C)Oc2ccc(cc12)C#N	IWTCFIIOUXJOOV-OLZOCXBDSA-N	-6.77635	1.26138
H2L-5765834	BRD-K26439554-001-02-9	OC(=O)c1ccc2C(=O)N(C(=O)c2c1)c1cccc(Oc2ccc(cc2)[N+]([O-])=O)c1	HFYPTENHTPNXGP-UHFFFAOYSA-N	-6.77502	0.285546
paricalcitol	BRD-K60585088-001-03-9	C[C@H](\C=C\[C@H](C)C(C)(C)O)[C@H]1CC[C@H]2\C(CCC[C@]12C)=C\C=C1C[C@@H](O)C[C@H](O)C1	BPKAHTKRCLCHEA-UBFJEZKGSA-N	-6.77482	0.74128
benproperine	BRD-K01826024-001-01-9	C[C@@H](COc1ccccc1Cc1ccccc1)N1CCCCC1 |&1:1,r|	JTUQXGZRVLWBCR-SFHVURJKSA-N	-6.7745	-0.760553
phenethicillin	BRD-A66025870-237-06-9	C[C@@H](Oc1ccccc1)C(=O)N[C@H]1[C@H]2SC(C)(C)[C@@H](N2C1=O)C(O)=O |a:12,13,18,&1:1|	NONJJLVGHLVQQM-ADGXKJENSA-N	-6.7734	1.92577
CUR-61414	BRD-K69624312-001-01-1	COc1cccc(CN([C@H]2C[C@H](N(Cc3ccc4OCOc4c3)C2)C(=O)N2CCNCC2)C(=O)CC(C)(C)C)c1	WPHXYKUPFJRJDK-AHWVRZQESA-N	-6.77328	-0.261607
folic-acid	BRD-K18673820-001-15-5	Nc1nc(=O)c2nc(CNc3ccc(cc3)C(=O)N[C@@H](CCC(O)=O)C(O)=O)cnc2[nH]1	OVBPIULPVIDEAO-LBPRGKRZSA-N	-6.77225	0.454283
dyphylline	BRD-A00827783-001-25-9	Cn1c2ncn(C[C@@H](O)CO)c2c(=O)n(C)c1=O |&1:7,r|	KSCFJBIXMNOVSH-ZCFIWIBFSA-N	-6.7721	0.169152
ethosuximide	BRD-A99633051-001-08-8	CC[C@@]1(C)CC(=O)NC1=O |&1:2,r|	HAPOVYFOVVWLRS-ZETCQYMHSA-N	-6.77209	-0.688225
CycLuc1	BRD-K00005335-001-01-9	OC(=O)[C@H]1CSC(=N1)c1nc2cc3CCNc3cc2s1 |c:6|	HBZBAMXERPYTFS-SECBINFHSA-N	-6.7711	-2.704
anagrelide	BRD-K62200014-003-11-3	Clc1ccc2N=C3NC(=O)CN3Cc2c1Cl |t:5|	OTBXOEAOVRKTNQ-UHFFFAOYSA-N	-6.77099	1.94791
naftopidil	BRD-K01826561-003-16-9	COc1ccccc1N1CCN(C[C@@H](O)COc2cccc3ccccc23)CC1 |&1:13|	HRRBJVNMSRJFHQ-HXUWFJFHSA-N	-6.7704	0.163079
icilin	BRD-K48869804-001-09-6	Oc1ccccc1N1CC=C(NC1=O)c1cccc(c1)[N+]([O-])=O |c:10|	RCEFMOGVOYEGJN-UHFFFAOYSA-N	-6.77034	-0.966444
acetohexamide	BRD-K52960356-001-15-5	CC(=O)c1ccc(cc1)S(=O)(=O)NC(=O)NC1CCCCC1	VGZSUPCWNCWDAN-UHFFFAOYSA-N	-6.77007	1.34588
dipivefrine	BRD-A47494775-003-11-3	CNC[C@@H](O)c1ccc(OC(=O)C(C)(C)C)c(OC(=O)C(C)(C)C)c1 |&1:3|	OCUJLLGVOUDECM-CYBMUJFWSA-N	-6.76986	0.150229
4-P-PDOT	BRD-K00004224-001-01-9	CCC(=O)N[C@H]1C[C@@H](c2ccccc2)c2ccccc2C1 |&1:5,7|	RCYLUNPFECYGDW-AEFFLSMTSA-N	-6.76985	1.01756
dimetindene	BRD-K01826026-001-01-9	C[C@@H](C1=C(CCN(C)C)Cc2ccccc12)c1ccccn1 |&1:1,r,c:2|	MVMQESMQSYOVGV-OAHLLOKOSA-N	-6.76965	-0.0229509
BRL-54443	BRD-K17868609-001-06-9	CN1CCC(CC1)c1c[nH]c2ccc(O)cc12	WKNFADCGOAHBPG-UHFFFAOYSA-N	-6.76818	0.172563
centanafadine	BRD-K00004588-001-01-9	C1[C@@H]2CNC[C@]12c1ccc2ccccc2c1	HKHCSWPSUSWGLI-CABCVRRESA-N	-6.76792	0.650474
panipenem	BRD-K00004671-001-01-9	C[C@@H](O)[C@@H]1[C@H]2CC(S[C@H]3CCN(C3)C(N)=C)=C(N2C1=O)C(O)=O |c:16|	UIWSCWBHZRPIKR-DLYFRVTGSA-N	-6.76773	0.449149
BTZ043-racemate	BRD-A53037217-001-04-9	C[C@H]1COC2(CCN(CC2)c2nc(=O)c3cc(cc([N+]([O-])=O)c3s2)C(F)(F)F)O1 |&1:1,r|	GTUIRORNXIOHQR-VIFPVBQESA-N	-6.76629	-0.750473
octocrylene	BRD-K00003605-001-01-9	CCCC[C@@H](CC)COC(=O)C(C#N)=C(c1ccccc1)c1ccccc1 |&1:4|	FMJSMJQBSVNSBF-LJQANCHMSA-N	-6.76617	-0.505476
sulindac	BRD-K01827279-001-20-9	CC1=C(CC(O)=O)c2cc(F)ccc2\C1=C/c1ccc(cc1)[S@@](C)=O |r,c:1|	MLKXDPUZXIRXEP-LQVWSKNFSA-N	-6.76613	-0.705364
8-bromo-cGMP	BRD-A00077618-236-08-9	Nc1nc(=O)c2nc(Br)n([C@@H]3O[C@@H]4CO[P@](O)(=O)O[C@H]4[C@H]3O)c2[nH]1 |a:10,12,19,20,&1:15|	YUFCOOWNNHGGOD-UMMCILCDSA-N	-6.76507	-0.192052
dabrafenib	BRD-K09951645-001-11-8	CC(C)(C)c1nc(c(s1)-c1ccnc(N)n1)-c1cccc(NS(=O)(=O)c2c(F)cccc2F)c1F	BFSMGDJOXZAERB-UHFFFAOYSA-N	-6.76431	-0.475633
azasetron	BRD-K01826751-003-08-9	CN1C(=O)COc2c1cc(Cl)cc2C(=O)N[C@H]1CN2CCC1CC2 |&1:16|	WUKZPHOXUVCQOR-ZDUSSCGKSA-N	-6.76412	1.5723
baicalein	BRD-K72327355-001-15-4	Oc1cc2oc(cc(O)c2c(=O)c1O)-c1ccccc1	WTNAEULBGCSUSK-UHFFFAOYSA-N	-6.76349	-0.528726
mofezolac	BRD-K49372556-001-04-1	COc1ccc(cc1)-c1noc(CC(O)=O)c1-c1ccc(OC)cc1	DJEIHHYCDCTAAH-UHFFFAOYSA-N	-6.76332	0.724414
ACY-1215	BRD-K82928847-001-07-9	ONC(=O)CCCCCCNC(=O)c1cnc(nc1)N(c1ccccc1)c1ccccc1	QGZYDVAGYRLSKP-UHFFFAOYSA-N	-6.7628	-0.37395
stiripentol	BRD-A72441487-001-05-7	CC(C)(C)[C@@H](O)\C=C\c1ccc2OCOc2c1 |&1:4,r|	IBLNKMRFIPWSOY-IYNGYCSASA-N	-6.76279	-0.32916
T-5601640	BRD-K83492904-001-03-9	Cc1cc(on1)C(=O)Nc1cccc(c1)C(=O)Nc1cccc(c1)C(F)(F)F	XVOKFRPKSAWELK-UHFFFAOYSA-N	-6.76271	0.8559
piketoprofen	BRD-A85548292-001-02-9	C[C@@H](C(=O)Nc1cc(C)ccn1)c1cccc(c1)C(=O)c1ccccc1 |&1:1,r|	ASFKKFRSMGBFRO-MRXNPFEDSA-N	-6.76263	-0.974883
SB-705498	BRD-K65991129-001-03-9	FC(F)(F)c1ccc(nc1)N1CC[C@H](C1)NC(=O)Nc1ccccc1Br	JYILLRHXRVTRSH-GFCCVEGCSA-N	-6.76192	0.301443
GSK923295	BRD-K89015388-001-02-9	CC(C)Oc1ccc(cc1Cl)C(=O)N[C@H](CNC(=O)CN(C)C)Cc1ccc(cc1)-c1cn2cccc([C@H](C)O)c2n1	WHMXDBPHBVLYRC-OFVILXPXSA-N	-6.76189	0.504629
BIMU-8	BRD-K00004300-003-01-9	CC(C)n1c2ccccc2n(C(=O)N[C@@H]2C[C@@H]3CC[C@H](C2)N3C)c1=O |&1:14,16,19|	AFOFVIBWSLOHFR-QDMKHBRRSA-N	-6.76062	-1.12466
I-CBP-112	BRD-K57090026-001-04-9	CCC(=O)N1CCOc2c(C1)cc(cc2OC[C@H]1CCCN(C)C1)-c1ccc(OC)c(OC)c1	YKNAKDFZAWQEEO-IBGZPJMESA-N	-6.76019	-0.26981
TY-52156	BRD-K66584608-001-03-9	CC(C)(C)C(=O)C(Nc1ccc(Cl)cc1)=NNc1ccc(Cl)cc1	XONRRGIRSGNWFP-UHFFFAOYSA-N	-6.75955	-0.094263
delta-tocotrienol	BRD-K85776940-001-01-9	CC(C)=CCC\C(C)=C\CC\C(C)=C\CC[C@]1(C)CCc2cc(O)cc(C)c2O1	ODADKLYLWWCHNB-LDYBVBFYSA-N	-6.75871	-0.229476
diacerein	BRD-K69122748-001-12-9	CC(=O)Oc1cccc2C(=O)c3cc(cc(OC(C)=O)c3C(=O)c12)C(O)=O	TYNLGDBUJLVSMA-UHFFFAOYSA-N	-6.75871	-1.04781
cilostazol	BRD-K67017579-001-26-5	O=C1CCc2cc(OCCCCc3nnnn3C3CCCCC3)ccc2N1	RRGUKTPIGVIEKM-UHFFFAOYSA-N	-6.75868	0.66745
tropifexor	BRD-K00003480-001-01-9	OC(=O)c1cc(F)c2nc(sc2c1)N1[C@H]2CC[C@@H]1C[C@@H](C2)OCc1c(onc1-c1ccccc1OC(F)(F)F)C1CC1 |TLB:9:13:16.15:19.20.18|	VYLOOGHLKSNNEK-PIIMJCKOSA-N	-6.75796	-1.52364
GPI-1046	BRD-K44869961-001-01-6	CCC(C)(C)C(=O)C(=O)N1CCC[C@H]1C(=O)OCCCc1cccnc1	OQAHHWOPVDDWHD-INIZCTEOSA-N	-6.75749	0.234554
CGP-7930	BRD-K65786282-001-09-9	CC(C)(CO)Cc1cc(c(O)c(c1)C(C)(C)C)C(C)(C)C	XLWJPQQFJNGUPA-UHFFFAOYSA-N	-6.75689	-0.884082
felbamate	BRD-K99107520-001-29-9	NC(=O)OCC(COC(N)=O)c1ccccc1	WKGXYQFOCVYPAC-UHFFFAOYSA-N	-6.7568	-0.869132
rosiglitazone	BRD-K01826734-003-14-9	CN(CCOc1ccc(C[C@H]2SC(=O)NC2=O)cc1)c1ccccn1 |&1:10|	YASAKCUCGLMORW-OAHLLOKOSA-N	-6.75674	0.326525
rimegepant	BRD-K55781385-001-02-9	N[C@H]1[C@@H](CC[C@@H](OC(=O)N2CCC(CC2)n2c3cccnc3[nH]c2=O)c2ncccc12)c1cccc(F)c1F	KRNAOFGYEFKHPB-ANJVHQHFSA-N	-6.75576	-0.0852188
lanifibranor	BRD-K00003462-001-01-9	OC(=O)CCCc1cc2cc(Cl)ccc2n1S(=O)(=O)c1ccc2ncsc2c1	OQDQIFQRNZIEEJ-UHFFFAOYSA-N	-6.75576	-1.28762
SD-2590	BRD-K51102532-003-02-9	COCCN1CCC(CC1)(C(=O)NO)S(=O)(=O)c1ccc(Oc2ccc(OC(F)(F)F)cc2)cc1	NXUHVWMBPOFLMA-UHFFFAOYSA-N	-6.75552	-0.67898
INC-280	BRD-K81016934-001-03-9	CNC(=O)c1ccc(cc1F)-c1cnc2ncc(Cc3ccc4ncccc4c3)n2n1	LIOLIMKSCNQPLV-UHFFFAOYSA-N	-6.75528	-1.75037
napabucasin	BRD-K22064724-001-01-8	CC(=O)c1cc2c(o1)C(=O)c1ccccc1C2=O	DPHUWDIXHNQOSY-UHFFFAOYSA-N	-6.75493	0.0353955
trihexyphenidyl	BRD-K00003691-003-01-9	O[C@@](CCN1CCCCC1)(C1CCCCC1)c1ccccc1 |&1:1|	HWHLPVGTWGOCJO-HXUWFJFHSA-N	-6.75491	0.201438
losmapimod	BRD-K56195681-001-04-9	Cc1c(F)cc(cc1-c1ccc(cn1)C(=O)NCC(C)(C)C)C(=O)NC1CC1	KKYABQBFGDZVNQ-UHFFFAOYSA-N	-6.75426	0.457208
nitrofurantoin	BRD-K76927775-001-13-4	[O-][N+](=O)c1ccc(\C=N\N2CC(=O)NC2=O)o1	NXFQHRVNIOXGAQ-YCRREMRBSA-N	-6.75223	-0.308121
PTC-209	BRD-K83834509-001-04-9	COc1cc(Br)c(Nc2nc(cs2)-c2c(C)nc3ncccn23)c(Br)c1	XVOOCQSWCCRVDY-UHFFFAOYSA-N	-6.75186	-0.351404
CaMKII-IN-1	BRD-K35772771-001-02-1	Cc1c(Cl)cccc1S(=O)(=O)Nc1nc(NCCc2ccccc2)nc2CCN(Cc3ccccc3)Cc12	LGUUETDTMQTHML-UHFFFAOYSA-N	-6.75186	0.158056
lincomycin	BRD-K49384696-311-03-9	CCC[C@@H]1C[C@H](N(C)C1)C(=O)N[C@H]([C@@H](C)O)[C@H]1O[C@H](SC)[C@H](O)[C@@H](O)[C@H]1O	OJMMVQQUTAEWLP-KIDUDLJLSA-N	-6.75103	1.26961
natamycin	BRD-K90563805-001-06-7	C[C@H]1O[C@@H](O[C@@H]2C[C@@H]3O[C@@](O)(C[C@H](O)[C@H]3C(O)=O)C[C@@H](O)C[C@H]3O[C@@H]3\C=C\C(=O)O[C@H](C)C\C=C\C=C\C=C\C=C\2)[C@@H](O)[C@@H](N)[C@@H]1O |t:27,35,37,39,41|	NCXMLFZGDNKEPB-FFPOYIOWSA-N	-6.75085	-1.80524
verapamil	BRD-A09533288-003-31-2	COc1ccc(CCN(C)CCCC(C#N)(C(C)C)c2ccc(OC)c(OC)c2)cc1OC |&1:13|	SGTNSNPWRIOYBX-UHFFFAOYSA-N	-6.75051	0.196215
ethotoin	BRD-A30205217-001-12-0	CCN1C(=O)N[C@@H](C1=O)c1ccccc1 |r|	SZQIFWWUIBRPBZ-SECBINFHSA-N	-6.74996	0.787716
MTPG	BRD-A28329383-001-03-9	C[C@@](N)(C(O)=O)c1ccc(cc1)-c1nn[nH]n1 |&1:1|	OZBFBAYESADVDX-JTQLQIEISA-N	-6.74946	-0.425854
tradipitant	BRD-K00003222-001-01-9	FC(F)(F)c1cc(Cn2nnc(c2-c2ccncc2)-c2ncccc2C(=O)c2ccccc2Cl)cc(c1)C(F)(F)F	CAVRKWRKTNINFF-UHFFFAOYSA-N	-6.74929	-0.297993
macitentan	BRD-K48812570-001-04-9	CCCNS(=O)(=O)Nc1ncnc(OCCOc2ncc(Br)cn2)c1-c1ccc(Br)cc1	JGCMEBMXRHSZKX-UHFFFAOYSA-N	-6.74904	-1.78478
pranoprofen	BRD-A64610707-001-07-9	C[C@@H](C(O)=O)c1ccc2Oc3ncccc3Cc2c1 |&1:1,r|	TVQZAMVBTVNYLA-SECBINFHSA-N	-6.74824	-0.771041
ASP-6537	BRD-K82239282-001-02-9	COc1nc(-c2ccc(OC)cc2)n(n1)-c1ccc(OC)cc1	OBAICMYWONZOSZ-UHFFFAOYSA-N	-6.74749	-0.188631
TH-302	BRD-K20958582-001-02-9	Cn1c(COP(=O)(NCCBr)NCCBr)cnc1[N+]([O-])=O	UGJWRPJDTDGERK-UHFFFAOYSA-N	-6.74741	-0.891275
lomeguatrib	BRD-K27955832-001-02-9	Nc1nc(OCc2cc(Br)cs2)c2[nH]cnc2n1	JUJPKFNFCWJBCX-UHFFFAOYSA-N	-6.7474	-0.141497
delpazolid	BRD-K00003363-001-01-9	CN1CCN(C=N1)c1ccc(cc1F)N1C[C@H](CO)OC1=O |c:5|	QLUWQAFDTNAYPN-LLVKDONJSA-N	-6.74674	1.79395
CGS-15943	BRD-K49049886-001-13-7	Nc1nc2ccc(Cl)cc2c2nc(nn12)-c1ccco1	MSJODEOZODDVGW-UHFFFAOYSA-N	-6.74521	0.857853
I-BRD9	BRD-K04972057-001-01-1	CCn1cc(-c2cccc(c2)C(F)(F)F)c2sc(cc2c1=O)C(=N)NC1CCS(=O)(=O)CC1	WRUWGLUCNBMGPS-UHFFFAOYSA-N	-6.74511	-1.9161
naltriben	BRD-K81275354-066-07-9	Oc1ccc2C[C@H]3N(CC4CC4)CC[C@@]45[C@@H](Oc1c24)c1oc2ccccc2c1C[C@@]35O	ZHVWWEYETMPAMX-IFKAHUTRSA-N	-6.74455	1.35296
bemesetron	BRD-K00004211-001-01-9	CN1[C@H]2CC[C@@H]1C[C@@H](C2)OC(=O)c1cc(Cl)cc(Cl)c1 |r,THB:0:1:3.4:6.7.8|	MNJNPLVXBISNSX-WDNDVIMCSA-N	-6.74444	0.159747
firocoxib	BRD-K09090523-001-02-1	CC1(C)OC(=O)C(OCC2CC2)=C1c1ccc(cc1)S(C)(=O)=O |c:12|	FULAPETWGIGNMT-UHFFFAOYSA-N	-6.74434	0.488015
brivudine	BRD-A63675168-001-01-6	OC[C@H]1O[C@H](C[C@@H]1O)n1cc(\C=C\Br)c(=O)[nH]c1=O |a:2,4,&1:6|	ODZBBRURCPAEIQ-PIXDULNESA-N	-6.7443	0.302667
SKF-38393	BRD-K01826815-004-03-9	Oc1cc2CCNC[C@@H](c3ccccc3)c2cc1O |&1:8|	JUDKOGFHZYMDMF-AWEZNQCLSA-N	-6.74394	1.21844
PD-153035	BRD-K26603252-003-04-9	COc1cc2ncnc(Nc3cccc(Br)c3)c2cc1OC	LSPANGZZENHZNJ-UHFFFAOYSA-N	-6.74375	-1.16656
C646	BRD-K73383190-001-04-9	CC1=NN(C(=O)C1=Cc1ccc(o1)-c1cc(C)c(C)cc1[N+]([O-])=O)c1ccc(cc1)C(O)=O |t:1|	HEKJYZZSCQBJGB-UHFFFAOYSA-N	-6.74365	-3.81354
CEP-33779	BRD-K37237504-001-04-9	CN1CCN(CC1)c1cccc(Nc2nc3c(cccn3n2)-c2ccc(cc2)S(C)(=O)=O)c1	RFZKSQIFOZZIAQ-UHFFFAOYSA-N	-6.74345	0.884482
bucladesine	BRD-A94624445-236-19-9	CCCC(=O)Nc1ncnc2n(cnc12)[C@@H]1O[C@@H]2CO[P@](O)(=O)O[C@H]2[C@H]1OC(=O)CCC |a:15,17,24,25,&1:20|	CJGYSWNGNKCJSB-YVLZZHOMSA-N	-6.74333	0.612756
SDZ-205-557	BRD-K15868788-003-08-9	CCN(CC)CCOC(=O)c1cc(Cl)c(N)cc1OC	FFNWMBDISAYHDC-UHFFFAOYSA-N	-6.74276	-0.0196508
pregnenolone-succinate	BRD-A35912562-001-02-8	CC(=O)[C@H]1CC[C@H]2[C@H]3CC=C4C[C@H](CC[C@]4(C)[C@@H]3CC[C@]12C)OC(=O)CCC(O)=O |a:3,12,15,20,&1:6,&2:7,&3:17,t:9|	OZZAYJQNMKMUSD-VQLNUFJUSA-N	-6.74258	0.336638
BMS-707035	BRD-K49555808-001-03-9	Cn1c(nc(C(=O)NCc2ccc(F)cc2)c(O)c1=O)N1CCCCS1(=O)=O	VNIWZCGZPBJWBI-UHFFFAOYSA-N	-6.74202	0.697592
SDM25N	BRD-K01826797-003-04-9	CC(=C)CN1CC[C@@]23[C@H]4Oc5c2c(C[C@@H]1[C@]3(O)Cc1c4[nH]c2ccccc12)ccc5O |a:7,8,15,&1:14,TLB:17:15:4.5.6:11.12.13,THB:16:15:4.5.6:11.12.13|	ZFMVWAWSKLAVOE-IFKAHUTRSA-N	-6.74177	-1.51258
2-PMDQ	BRD-A04661934-001-03-9	O=C1Nc2ccccc2C2=N[C@@H](CN3CCN(CC3)c3ccccc3)CN12 |&1:11,r,t:10|	ONSOQRPYFKDOEB-INIZCTEOSA-N	-6.74137	0.0797756
cefamandole	BRD-K27130738-236-15-8	Cn1nnnc1SCC1=C(N2[C@H](SC1)[C@H](NC(=O)[C@H](O)c1ccccc1)C2=O)C(O)=O |t:9|	OLVCFLKTBJRLHI-AXAPSJFSSA-N	-6.74099	-0.388228
lerisetron	BRD-K62398570-001-02-9	C(c1ccccc1)n1c(nc2ccccc12)N1CCNCC1	PWWDCRQZITYKDV-UHFFFAOYSA-N	-6.73956	0.0895946
sultopride	BRD-K00003312-003-01-9	CCN1CCC[C@H]1CNC(=O)c1cc(ccc1OC)S(=O)(=O)CC |&1:6,r|	UNRHXEPDKXPRTM-ZDUSSCGKSA-N	-6.73899	0.178643
SR-59230A	BRD-K35430135-003-06-9	CCc1ccccc1OC[C@@H](O)CN[C@H]1CCCc2ccccc12	VFDHMSXXELYMRW-ICSRJNTNSA-N	-6.73805	0.0340498
L-689560	BRD-K74284736-001-04-9	OC(=O)[C@H]1C[C@H](NC(=O)Nc2ccccc2)c2c(Cl)cc(Cl)cc2N1	UCKHICKHGAOGAP-UONOGXRCSA-N	-6.73767	-0.685639
enzalutamide	BRD-K56851771-001-06-8	CNC(=O)c1ccc(cc1F)N1C(=S)N(C(=O)C1(C)C)c1ccc(C#N)c(c1)C(F)(F)F	WXCXUHSOUPDCQV-UHFFFAOYSA-N	-6.73718	1.06171
MDL-73005EF	BRD-K01826803-003-03-9	O=C1CC2(CCCC2)CC(=O)N1CCNC[C@H]1COc2ccccc2O1 |&1:16|	BVMYCHKQPGEOSI-HNNXBMFYSA-N	-6.73644	0.873033
JNJ-38877605	BRD-K02123250-001-06-7	Cn1cc(cn1)-c1ccc2nnc(n2n1)C(F)(F)c1ccc2ncccc2c1	JRWCBEOAFGHNNU-UHFFFAOYSA-N	-6.73603	1.29507
biperiden	BRD-K01824983-001-03-9	O[C@@](CCN1CCCCC1)([C@@H]1C[C@@H]2C[C@H]1C=C2)c1ccccc1 |&1:12,14,&2:10,&3:1,c:17|	YSXKPIUOCJLQIE-UYWIDEMCSA-N	-6.73548	1.08356
RS-0481	BRD-K00004000-001-01-9	C[C@@H](NC(=O)[C@@H]1CSCN1C(=O)c1ccccc1)c1ccccc1	MEXWLVVJOPSWLN-PBHICJAKSA-N	-6.73518	-1.12593
CY208-243	BRD-K79353516-001-05-0	CN1Cc2ccccc2[C@H]2[C@H]1Cc1c[nH]c3cccc2c13	WRNKIDLXXXIELU-IEBWSBKVSA-N	-6.73413	0.243978
PNU-89843	BRD-K84507776-003-01-4	Cc1cc2c(nc(nc2n1C)N1CCCC1)N1CCCC1	UADIKEUOAMACNA-UHFFFAOYSA-N	-6.73398	1.08235
PF-514273	BRD-K00004642-001-01-9	CC(F)(F)CN1CCOc2c(nn(c2-c2ccc(Cl)cc2)-c2ccccc2Cl)C1=O	FJMQJSUOOGOWBD-UHFFFAOYSA-N	-6.73386	1.05859
cefadroxil	BRD-K63242551-001-10-9	CC1=C(N2[C@H](SC1)[C@H](NC(=O)[C@H](N)c1ccc(O)cc1)C2=O)C(O)=O |t:1|	BOEGTKLJZSQCCD-UEKVPHQBSA-N	-6.73385	0.615972
roblitinib	BRD-K00003424-001-01-9	COCCNc1cc(NC(=O)N2CCCc3cc(CN4CCN(C)CC4=O)c(C=O)nc23)ncc1C#N	BHKDKKZMPODMIQ-UHFFFAOYSA-N	-6.7337	-0.414124
tauroglycocholate	BRD-K00003523-236-01-9	[H][C@@]1(CC[C@@]2([H])[C@]3([H])[C@H](O)C[C@]4([H])C[C@H](O)CC[C@]4(C)[C@@]3([H])C[C@H](O)[C@]12C)[C@H](C)CCC(=O)NCC(=O)NCCS(O)(=O)=O	URJQSMIFSMHWSP-VVHBOOHCSA-N	-6.73324	-0.446191
acefylline	BRD-K44004064-001-08-9	Cn1c2ncn(CC(O)=O)c2c(=O)n(C)c1=O	HCYFGRCYSCXKNQ-UHFFFAOYSA-N	-6.73316	-0.584849
cinchonidine	BRD-K39079086-001-08-9	O[C@@H]([C@@H]1C[C@@H]2CC[N@]1C[C@@H]2C=C)c1ccnc2ccccc12	KMPWYEUPVWOPIM-KODHJQJWSA-N	-6.73137	0.142739
KN-62	BRD-A81177136-001-12-7	CN([C@@H](Cc1ccc(OS(=O)(=O)c2cccc3cnccc23)cc1)C(=O)N1CCN(CC1)c1ccccc1)S(=O)(=O)c1cccc2cnccc12 |&1:2,r|	RJVLFQBBRSMWHX-DHUJRADRSA-N	-6.73094	0.137174
AVL-292	BRD-K87782578-001-03-9	COCCOc1ccc(Nc2ncc(F)c(Nc3cccc(NC(=O)C=C)c3)n2)cc1	KXBDTLQSDKGAEB-UHFFFAOYSA-N	-6.73026	0.307059
amezinium	BRD-K51387999-067-01-6	COc1cc(N)cn[n+]1-c1ccccc1	VXROHTDSRBRJLN-UHFFFAOYSA-O	-6.72932	0.444944
FK-3311	BRD-K38350380-001-02-9	CC(=O)c1ccc(NS(C)(=O)=O)c(Oc2ccc(F)cc2F)c1	DIIYLGZNZGPXRR-UHFFFAOYSA-N	-6.72839	0.570427
baloxavir-marboxil	BRD-K00003495-001-01-9	[H][C@@]12COCCN1C(=O)c1c(OCOC(=O)OC)c(=O)ccn1N2[C@H]1c2ccc(F)c(F)c2CSc2ccccc12	RZVPBGBYGMDSBG-GGAORHGYSA-N	-6.72829	0.589781
PF-06928215	BRD-K00005326-001-01-9	OC(=O)[C@@H]1CCCC[C@@H]1NC(=O)c1cnn2c(O)cc(nc12)-c1ccccc1	PHGTYMRDHDEHLI-HIFRSBDPSA-N	-6.72745	0.417459
daidzin	BRD-K12979078-001-02-9	OC[C@H]1O[C@@H](Oc2ccc3c(c2)occ(-c2ccc(O)cc2)c3=O)[C@H](O)[C@@H](O)[C@@H]1O	KYQZWONCHDNPDP-QNDFHXLGSA-N	-6.72725	0.181528
GSK2801	BRD-K48062199-001-01-8	CCCOc1ccn2c(cc(-c3ccccc3S(C)(=O)=O)c2c1)C(C)=O	KHWCPNJRJCNVRI-UHFFFAOYSA-N	-6.72713	-2.27385
enisamium-iodide	BRD-K10029415-005-07-9	C[n+]1ccc(cc1)C(=O)NCc1ccccc1	QOEJDHLJOKRPJG-UHFFFAOYSA-O	-6.72689	0.339545
XL388	BRD-K03549949-001-02-9	Cc1c(F)c(ccc1C(=O)N1CCOc2ccc(cc2C1)-c1ccc(N)nc1)S(C)(=O)=O	LNFBAYSBVQBKFR-UHFFFAOYSA-N	-6.72653	-0.0733971
mebhydrolin	BRD-K29713308-001-07-9	CN1CCc2c(C1)c1ccccc1n2Cc1ccccc1	FQQIIPAOSKSOJM-UHFFFAOYSA-N	-6.72642	-0.0335323
ergotamine	BRD-K15380626-046-02-9	CN1C[C@@H](C=C2[C@H]1Cc1c[nH]c3cccc2c13)C(=O)N[C@]1(C)O[C@@]2(O)[C@@H]3CCCN3C(=O)[C@H](Cc3ccccc3)N2C1=O |c:4|	XCGSFFUVFURLIX-VFGNJEKYSA-N	-6.72595	-0.535122
VU0360172	BRD-K83649660-003-04-9	Fc1cccc(c1)C#Cc1ccc(cn1)C(=O)NC1CCC1	NEMHWVUKNWAKTM-UHFFFAOYSA-N	-6.72576	-0.332142
LY2886721	BRD-K51258098-001-02-9	NC1=N[C@]2(COC[C@H]2CS1)c1cc(NC(=O)c2ccc(F)cn2)ccc1F |t:1|	NIDRNVHMMDAAIK-YPMLDQLKSA-N	-6.72527	-0.264008
walrycin-B	BRD-K01129913-001-01-5	Cn1nc(nc2c1nc(=O)n(C)c2=O)-c1ccc(cc1)C(F)(F)F	XRVMPTWWKLKLPB-UHFFFAOYSA-N	-6.72439	-3.16725
2-CMDO	BRD-K92588747-051-03-9	CN1CCN(CC1)C1=Cc2ccccc2Oc2ccc(Cl)cc12 |t:8|	OTKUTGIVEREJLL-UHFFFAOYSA-N	-6.72414	-0.0804244
kasugamycin	BRD-K91644281-311-02-9	C[C@H]1O[C@H](O[C@@H]2[C@@H](O)[C@@H](O)[C@H](O)[C@H](O)[C@H]2O)[C@@H](N)C[C@@H]1NC(=N)C(O)=O	PVTHJAPFENJVNC-MHRBZPPQSA-N	-6.72408	-0.659742
barasertib-HQPA	BRD-K63923597-001-08-4	CCN(CCO)CCCOc1ccc2c(Nc3cc(CC(=O)Nc4cccc(F)c4)n[nH]3)ncnc2c1	QYZOGCMHVIGURT-UHFFFAOYSA-N	-6.72398	0.691405
nabumetone	BRD-K65146499-001-29-9	COc1ccc2cc(CCC(C)=O)ccc2c1	BLXXJMDCKKHMKV-UHFFFAOYSA-N	-6.72396	0.267213
NHI-2	BRD-K05653025-001-02-9	COC(=O)c1cc2c(cc(cc2n1O)-c1ccccc1)C(F)(F)F	YPPFWRWCZNXINO-UHFFFAOYSA-N	-6.72366	-0.0459298
FPL-55712	BRD-A96456596-001-03-9	CCCc1c(OC[C@@H](O)COc2ccc3c(oc(cc3=O)C(O)=O)c2CCC)ccc(C(C)=O)c1O |&1:7,r|	LMQBMWHHGVZWMR-MRXNPFEDSA-N	-6.72364	-0.324316
verubulin	BRD-K42673188-001-01-1	COc1ccc(cc1)N(C)c1nc(C)nc2ccccc12	SNHCRNMVYDHVDT-UHFFFAOYSA-N	-6.72364	-0.810622
D-64131	BRD-K26997899-001-03-9	COc1ccc2[nH]c(cc2c1)C(=O)c1ccccc1	ICMIJSRDISNKOC-UHFFFAOYSA-N	-6.72342	-0.832677
DMH4	BRD-K40575944-001-02-9	C(CN1CCOCC1)Oc1ccc(cc1)-c1cnc2c(cnn2c1)-c1ccccc1	SKZQZGSPYYHTQG-UHFFFAOYSA-N	-6.72283	0.63014
YO-01027	BRD-K04622161-001-04-9	C[C@H](NC(=O)Cc1cc(F)cc(F)c1)C(=O)N[C@H]1c2ccccc2-c2ccccc2N(C)C1=O	QSHGISMANBKLQL-OWJWWREXSA-N	-6.72262	0.271428
IDH-305	BRD-K00003457-001-01-9	C[C@H](F)[C@H]1COC(=O)N1c1ccnc(N[C@@H](C)c2cc(C)c(cn2)-c2ccnc(c2)C(F)(F)F)n1	DCGDPJCUIKLTDU-SUNYJGFJSA-N	-6.72242	0.0586662
diosmin	BRD-K94436377-001-13-9	COc1ccc(cc1O)-c1cc(=O)c2c(O)cc(O[C@@H]3O[C@H](CO[C@@H]4O[C@@H](C)[C@H](O)[C@@H](O)[C@H]4O)[C@@H](O)[C@H](O)[C@H]3O)cc2o1	GZSOSUNBTXMUFQ-YFAPSIMESA-N	-6.7222	0.256755
WAY-161503	BRD-A62021152-003-04-2	Clc1cc2NC(=O)[C@H]3CNCCN3c2cc1Cl |&1:7|	PHGWDAICBXUJDU-SNVBAGLBSA-N	-6.72191	1.78854
triclabendazole	BRD-K81916719-001-15-9	CSc1nc2cc(Cl)c(Oc3cccc(Cl)c3Cl)cc2[nH]1	NQPDXQQQCQDHHW-UHFFFAOYSA-N	-6.72166	-0.446808
nafadotride	BRD-A71262238-001-08-4	CCCCN1CCC[C@@H]1CNC(=O)c1cc(C#N)c2ccccc2c1OC |&1:8,r|	IDZASIQMRGPBCQ-QGZVFWFLSA-N	-6.72115	-0.68841
A-7	BRD-K03301001-003-04-9	NCCCCCCCCCCNS(=O)(=O)c1cccc2c(Cl)cccc12	JLUUJHIQVIXTGT-UHFFFAOYSA-N	-6.72106	-0.884211
THK5351	BRD-K00003401-001-01-9	CNc1ccc(cn1)-c1ccc2cc(OC[C@H](O)CF)ccc2n1	DLVXFZWSPCOWSN-CQSZACIVSA-N	-6.72105	0.331334
valdecoxib	BRD-K12994359-001-18-4	Cc1onc(c1-c1ccc(cc1)S(N)(=O)=O)-c1ccccc1	LNPDTQAFDNKSHK-UHFFFAOYSA-N	-6.72082	-0.603583
NU-2058	BRD-K20976221-001-14-6	Nc1nc(OCC2CCCCC2)c2[nH]cnc2n1	MWGXGTJJAOZBNW-UHFFFAOYSA-N	-6.72069	-0.585792
benazepril	BRD-K49807096-003-18-9	CCOC(=O)[C@H](CCc1ccccc1)N[C@H]1CCc2ccccc2N(CC(O)=O)C1=O	XPCFTKFZXHTYIP-PMACEKPBSA-N	-6.72047	-0.135884
vadadustat	BRD-K00003407-001-01-9	OC(=O)CNC(=O)c1ncc(cc1O)-c1cccc(Cl)c1	JGRXMPYUTJLTKT-UHFFFAOYSA-N	-6.7203	0.466072
WZ-4002	BRD-K72420232-001-13-1	COc1cc(ccc1Nc1ncc(Cl)c(Oc2cccc(NC(=O)C=C)c2)n1)N1CCN(C)CC1	ITTRLTNMFYIYPA-UHFFFAOYSA-N	-6.71983	0.0680245
iodophenpropit	BRD-K51918615-303-02-9	Ic1ccc(CCNC(=N)SCCCc2cnc[nH]2)cc1	UBHYDQAARZKHEZ-UHFFFAOYSA-N	-6.71966	0.850749
loxapine	BRD-K39915878-001-26-9	CN1CCN(CC1)C1=Nc2ccccc2Oc2ccc(Cl)cc12 |t:8|	XJGVXQDUIWGIRW-UHFFFAOYSA-N	-6.71952	-0.773331
SB-206553	BRD-K36395411-003-06-9	Cn1ccc2cc3N(CCc3cc12)C(=O)Nc1cccnc1	QJQORSLQNXDVGE-UHFFFAOYSA-N	-6.71883	-1.41672
encorafenib	BRD-K00003576-001-01-9	COC(=O)N[C@@H](C)CNc1nccc(n1)-c1cn(nc1-c1cc(Cl)cc(NS(C)(=O)=O)c1F)C(C)C	CMJCXYNUCSMDBY-ZDUSSCGKSA-N	-6.71871	0.586595
REV-5901	BRD-A68281735-001-19-9	CCCCC[C@@H](O)c1cccc(OCc2ccc3ccccc3n2)c1 |&1:5,r|	JRLOEMCOOZSCQP-JOCHJYFZSA-N	-6.71791	-0.329593
tecadenoson	BRD-K00003289-001-01-9	OC[C@H]1O[C@H]([C@H](O)[C@@H]1O)n1cnc2c(N[C@@H]3CCOC3)ncnc12	OESBDSFYJMDRJY-BAYCTPFLSA-N	-6.71755	1.32801
flumexadol	BRD-A43518428-001-02-7	FC(F)(F)c1cccc(c1)[C@H]1CNCCO1 |&1:10,r|	GXPYCYWPUGKQIJ-SNVBAGLBSA-N	-6.71715	1.30882
clocortolone-pivalate	BRD-K38003476-001-10-9	C[C@@H]1C[C@H]2[C@@H]3C[C@H](F)C4=CC(=O)C=C[C@]4(C)[C@@]3(Cl)[C@@H](O)C[C@]2(C)[C@H]1C(=O)COC(=O)C(C)(C)C |c:12,t:8|	SXYZQZLHAIHKKY-GSTUPEFVSA-N	-6.71694	-0.780868
FPA-124	BRD-M17926088-001-02-1	Cl[Cu]Cl.NC(=S)N\N=C\c1coc2ccccc2c1=O	HZRXQEVFXXQYFS-VBPDOGLUSA-L	-6.71625	-0.575254
7-aminocephalosporanic-acid	BRD-K65377893-001-08-2	CC(=O)OCC1=C(N2[C@H](SC1)[C@H](N)C2=O)C(O)=O |t:5|	HSHGZXNAXBPPDL-HZGVNTEJSA-N	-6.71622	0.602132
robalzotan	BRD-K26169680-003-02-9	NC(=O)c1ccc(F)c2OC[C@@H](Cc12)N(C1CCC1)C1CCC1	MQTUXRKNJYPMCG-CYBMUJFWSA-N	-6.71613	0.210715
diarylpropionitrile	BRD-A27143604-001-03-9	Oc1ccc(C[C@@H](C#N)c2ccc(O)cc2)cc1 |&1:6,r|	GHZHWDWADLAOIQ-ZDUSSCGKSA-N	-6.71561	-0.294659
LY2334737	BRD-K04993719-001-02-9	CCCC(CCC)C(=O)Nc1ccn([C@@H]2O[C@H](CO)[C@@H](O)C2(F)F)c(=O)n1	MEOYFIHNRBNEPI-UXIGCNINSA-N	-6.71549	-0.00783391
HPPH	BRD-K00003730-001-01-9	CCCCCCO[C@H](C)c1c(C)c2cc3nc([C@@H](CCC(O)=O)[C@@H]3C)c3CC(=O)c4c(C)c(cc5nc(cc1[nH]2)c(C)c5CC)[nH]c34 |&1:7|	PVXGCBZIVFCMJK-AUSGGWNYSA-N	-6.71526	0.127118
UNC0737	BRD-K02988401-001-01-2	COc1cc2c(nc(nc2cc1OCCCN1CCCC1)C1CCCCC1)N(C)C1CCN(CC1)C(C)C	ATORKVYCKKBNTF-UHFFFAOYSA-N	-6.71443	-0.948737
flumequine	BRD-A69777949-001-27-9	C[C@H]1CCc2cc(F)cc3c2n1cc(C(O)=O)c3=O |&1:1,r|	DPSPPJIUMHPXMA-ZETCQYMHSA-N	-6.71431	-0.882569
allopurinol-riboside	BRD-K00004728-001-01-9	OC[C@H]1O[C@H]([C@H](O)[C@@H]1O)n1ncc2c(O)ncnc12	KFQUAMTWOJHPEJ-DAGMQNCNSA-N	-6.71392	0.429377
pimavanserin	BRD-K83405785-001-03-9	CC(C)COc1ccc(CNC(=O)N(Cc2ccc(F)cc2)C2CCN(C)CC2)cc1	RKEWSXXUOLRFBX-UHFFFAOYSA-N	-6.71335	0.309136
AZD1283	BRD-K77060810-001-04-9	CCOC(=O)c1cc(C#N)c(nc1C)N1CCC(CC1)C(=O)NS(=O)(=O)Cc1ccccc1	NEMHKCNXXRQYRF-UHFFFAOYSA-N	-6.71322	-0.784027
merimepodib	BRD-K09372874-001-02-9	COc1cc(NC(=O)Nc2cccc(CNC(=O)O[C@H]3CCOC3)c2)ccc1-c1cnco1	JBPUGFODGPKTDW-SFHVURJKSA-N	-6.71292	-0.321381
fluconazole	BRD-K05977355-001-23-2	OC(Cn1cncn1)(Cn1cncn1)c1ccc(F)cc1F	RFHAOTPXVQNOHP-UHFFFAOYSA-N	-6.71235	0.751205
SB-743921	BRD-K68532323-003-02-8	CC(C)[C@@H](N(CCCN)C(=O)c1ccc(C)cc1)c1oc2cc(Cl)ccc2c(=O)c1Cc1ccccc1	PGXYIBJJCLWJST-MUUNZHRXSA-N	-6.71206	0.264534
LY2452473	BRD-K90171280-001-01-4	CC(C)OC(=O)N[C@@H]1Cc2c(C1)c1cc(ccc1n2Cc1ccccn1)C#N	IHIWYQYVBNODSV-KRWDZBQOSA-N	-6.71194	-0.114126
HER2-Inhibitor-1	BRD-K89709433-001-03-9	Cc1cc(Nc2ncnc3ccc(cc23)-c2ccc(CNCCS(C)(=O)=O)o2)ccc1Oc1ccn2ncnc2c1	QVMNYGOVNWWFKF-UHFFFAOYSA-N	-6.7114	-0.0315885
ZSTK-474	BRD-K63068307-001-10-9	FC(F)c1nc2ccccc2n1-c1nc(nc(n1)N1CCOCC1)N1CCOCC1	HGVNLRPZOWWDKD-UHFFFAOYSA-N	-6.71136	0.859424
erlotinib	BRD-K70401845-001-09-0	COCCOc1cc2ncnc(Nc3cccc(c3)C#C)c2cc1OCCOC	AAKJLRGGTJKAMG-UHFFFAOYSA-N	-6.71132	0.0668521
ML3403	BRD-A29014990-001-03-9	CSc1nc(c([nH]1)-c1ccc(F)cc1)-c1ccnc(N[C@@H](C)c2ccccc2)c1 |&1:20,r|	VXPWQNBKEIVYIS-HNNXBMFYSA-N	-6.71106	0.437167
enalaprilat	BRD-K99447003-335-06-6	C[C@H](N[C@@H](CCc1ccccc1)C(O)=O)C(=O)N1CCC[C@H]1C(O)=O	LZFZMUMEGBBDTC-QEJZJMRPSA-N	-6.71075	0.00154274
SN-6	BRD-K01825672-001-04-9	CCOC(=O)[C@H]1CS[C@H](Cc2ccc(OCc3ccc(cc3)[N+]([O-])=O)cc2)N1 |&1:5,&2:8,r|	ZVYIJXLMBWCGHP-RTBURBONSA-N	-6.71032	1.42771
DMP-543	BRD-K89274813-001-04-9	Fc1cc(CC2(Cc3ccnc(F)c3)c3ccccc3C(=O)c3ccccc23)ccn1	MUJBUUDUXGDXLW-UHFFFAOYSA-N	-6.71019	-0.675889
carteolol	BRD-A42167015-003-10-2	CC(C)(C)NCC(O)COc1cccc2NC(=O)CCc12	LWAFSWPYPHEXKX-UHFFFAOYSA-N	-6.70736	-0.633379
N6-methyladenosine	BRD-K81807412-001-11-9	CNc1ncnc2n(cnc12)[C@@H]1O[C@H](CO)[C@@H](O)[C@H]1O	VQAYFKKCNSOZKM-IOSLPCCCSA-N	-6.70671	-0.443789
EED226	BRD-K19002914-001-01-3	CS(=O)(=O)c1ccc(cc1)-c1cnc(NCc2ccco2)n2cnnc12	DYIRSNMPIZZNBK-UHFFFAOYSA-N	-6.70644	-0.00911009
PCO-400	BRD-K52721684-001-04-8	CC1(C)Oc2ccc(cc2[C@@H](OC2=CC(=O)CC2)[C@@H]1O)C#N |t:13|	WJBHHTPFTVKZCV-CVEARBPZSA-N	-6.70624	-0.427853
edoxaban	BRD-K97058489-454-01-6	CN(C)C(=O)[C@H]1CC[C@H](NC(=O)C(=O)Nc2ccc(Cl)cn2)[C@@H](C1)NC(=O)c1nc2CCN(C)Cc2s1	HGVDHZBSSITLCT-JLJPHGGASA-N	-6.70606	-0.576648
phenylbenzimidazole-sulfonic-acid	BRD-K02729857-001-01-9	OS(=O)(=O)c1ccc2nc([nH]c2c1)-c1ccccc1	UVCJGUGAGLDPAA-UHFFFAOYSA-N	-6.706	-0.267633
tiapride	BRD-K57432881-003-22-9	CCN(CC)CCNC(=O)c1cc(ccc1OC)S(C)(=O)=O	JTVPZMFULRWINT-UHFFFAOYSA-N	-6.70549	-0.895384
crizotinib	BRD-K78431006-001-21-9	C[C@@H](Oc1cc(cnc1N)-c1cnn(c1)C1CCNCC1)c1c(Cl)ccc(F)c1Cl	KTEIFNKAUNYNJU-GFCCVEGCSA-N	-6.70482	0.788303
INCB-003284	BRD-K28059174-334-01-2	COc1ccc(cn1)C1(O)CCC(CC1)N1CC[C@H](C1)NC(=O)CNC(=O)c1cccc(c1)C(F)(F)F	NXZNYBUBXWWKCP-JMOWIOHXSA-N	-6.7034	0.338425
L-732,138	BRD-K37952347-001-03-9	CC(=O)N[C@H](Cc1c[nH]c2ccccc12)C(=O)OCc1cc(cc(c1)C(F)(F)F)C(F)(F)F	BYYQYXVAWXAYQC-LJQANCHMSA-N	-6.70327	-0.77085
veliparib	BRD-K87142802-001-06-9	C[C@@]1(CCCN1)c1nc2cccc(C(N)=O)c2[nH]1	JNAHVYVRKWKWKQ-CYBMUJFWSA-N	-6.70327	0.803386
diminazene-aceturate	BRD-K92848252-001-03-5	NC(=N)c1ccc(N\N=N\c2ccc(cc2)C(N)=N)cc1	XNYZHCFCZNMTFY-UHFFFAOYSA-N	-6.70322	-0.496273
ruxolitinib	BRD-K53972329-001-01-3	N#CC[C@H](C1CCCC1)n1cc(cn1)-c1ncnc2[nH]ccc12	HFNKQEVNSGCOJV-OAHLLOKOSA-N	-6.7031	-0.794207
eleclazine	BRD-K00003225-003-01-9	FC(F)(F)Oc1ccc(cc1)-c1ccc2OCCN(Cc3ncccn3)C(=O)c2c1	YNUAEEJQYHYLMS-UHFFFAOYSA-N	-6.7027	0.220223
centazolone	BRD-K31329721-001-08-2	Nn1cnc2cc3ccccc3cc2c1=O	CZXUQBVMAUWSBX-UHFFFAOYSA-N	-6.70247	-1.28199
linopirdine	BRD-K59332007-300-08-9	O=C1N(c2ccccc2C1(Cc1ccncc1)Cc1ccncc1)c1ccccc1	YEJCDKJIEMIWRQ-UHFFFAOYSA-N	-6.70224	-0.299205
tideglusib	BRD-K81330143-001-06-9	O=c1sn(-c2cccc3ccccc23)c(=O)n1Cc1ccccc1	PMJIHLSCWIDGMD-UHFFFAOYSA-N	-6.70203	0.591241
pantoprazole	BRD-K00003243-236-01-9	COc1ccnc(C[S@@](=O)c2nc3ccc(OC(F)F)cc3[nH]2)c1OC |&1:8|	IQPSEEYGBUAQFF-AREMUKBSSA-N	-6.7013	-0.231384
traxoprodil	BRD-K38158531-001-02-1	C[C@@H]([C@@H](O)c1ccc(O)cc1)N1CCC(O)(CC1)c1ccccc1	QEMSVZNTSXPFJA-HNAYVOBHSA-N	-6.70125	-0.125247
dimethindene-(S)-(+)	BRD-K83192048-050-03-5	C[C@@H](C1=C(CCN(C)C)Cc2ccccc12)c1ccccn1 |c:2|	MVMQESMQSYOVGV-OAHLLOKOSA-N	-6.69959	1.15824
morphothiadin	BRD-K00003491-001-01-9	CCOC(=O)C1=C(CN2CCOCC2)NC(=N[C@@H]1c1ccc(F)cc1Br)c1nccs1 |&1:17,r,c:5,16|	SQGRDKSRFFUBBU-GOSISDBHSA-N	-6.6995	-0.139627
CGP-12177	BRD-A40084411-003-09-9	CC(C)(C)NC[C@@H](O)COc1cccc2[nH]c(=O)[nH]c12 |&1:6|	UMQUQWCJKFOUGV-SECBINFHSA-N	-6.69905	0.256079
mianserin	BRD-A19661776-003-28-4	CN1CCN2C(C1)c1ccccc1Cc1ccccc21	UEQUQVLFIPOEMF-UHFFFAOYSA-N	-6.6985	-0.776226
clidinium	BRD-K01827265-004-10-9	C[N+]12CCC(CC1)[C@@H](C2)OC(=O)C(O)(c1ccccc1)c1ccccc1 |&1:7,THB:9:7:2.3:5.6|	HOOSGZJRQIVJSZ-WEQDKIBNSA-N	-6.69847	0.813612
PF-429242	BRD-K11821338-300-02-9	CCN(CC)Cc1ccc(cc1)C(=O)N(CCc1ccccc1OC)[C@@H]1CCNC1	XKPJTOHUPQWSOJ-HSZRJFAPSA-N	-6.69813	0.941008
ABT-491	BRD-K97233161-003-02-3	CN(C)C(=O)n1cc(C(=O)c2ccc(Cn3c(C)nc4cnccc34)c(F)c2)c2c(cccc12)C#C	GDLNHSUSOZEAOR-UHFFFAOYSA-N	-6.69799	-0.377953
CDPPB	BRD-K02213468-001-03-9	O=C(Nc1cc(nn1-c1ccccc1)-c1ccccc1)c1cccc(c1)C#N	BKUIZWILNWHFHD-UHFFFAOYSA-N	-6.69758	0.631273
G-749	BRD-K00003126-001-01-9	CN1CCC(CC1)Nc1nc(Nc2ccc(Oc3ccccc3)cc2)c2c(O)ncc(Br)c2n1	SXWMIXPJPNCXQQ-UHFFFAOYSA-N	-6.69733	0.262469
ademetionine	BRD-K78185697-001-02-5	C[S+](CC[C@H](N)C(O)=O)C[C@H]1O[C@H]([C@H](O)[C@@H]1O)n1cnc2c(N)ncnc12	MEFKEPWMEQBLKI-AIRLBKTGSA-O	-6.69612	-0.686358
tobramycin	BRD-K05619559-001-12-7	NC[C@H]1O[C@H](O[C@@H]2[C@@H](N)C[C@@H](N)[C@H](O[C@H]3O[C@H](CO)[C@@H](O)[C@H](N)[C@H]3O)[C@H]2O)[C@H](N)C[C@@H]1O	NLVFBUXFDBBNBW-PBSUHMDJSA-N	-6.6957	1.29086
TUG-891	BRD-K24282351-001-02-9	Cc1ccc(cc1)-c1ccc(F)cc1COc1ccc(CCC(O)=O)cc1	LPGBXHWIQNZEJB-UHFFFAOYSA-N	-6.6956	-0.895782
PCI-24781	BRD-K12867552-001-04-7	CN(C)Cc1c(oc2ccccc12)C(=O)NCCOc1ccc(cc1)C(=O)NO	MAUCONCHVWBMHK-UHFFFAOYSA-N	-6.69519	0.223576
C106	BRD-M12328004-001-01-8	CN1CCC[C@@H]1c1cccnc1.Cc1ccc(cc1)C(=O)O[C@@H]([C@@H](OC(=O)c1ccc(C)cc1)C(O)=O)C(O)=O |&1:5,&2:22,&3:23,r|	GEGPCGHEPLKDLY-DRHSTVBOSA-N	-6.69474	0.243978
voxelotor	BRD-K43639297-001-01-9	CC(C)n1nccc1-c1ncccc1COc1cccc(O)c1C=O	FWCVZAQENIZVMY-UHFFFAOYSA-N	-6.69389	0.445215
prenylamine	BRD-A10662413-043-11-2	C[C@@H](Cc1ccccc1)NCCC(c1ccccc1)c1ccccc1 |&2:1|	IFFPICMESYHZPQ-FQEVSTJZSA-N	-6.69297	0.133857
fosphenytoin	BRD-K53809807-304-02-4	OP(O)(=O)OCN1C(=O)NC(C1=O)(c1ccccc1)c1ccccc1	XWLUWCNOOVRFPX-UHFFFAOYSA-N	-6.69243	0.501604
levofloxacin	BRD-K09471561-001-20-8	C[C@H]1COc2c(N3CCN(C)CC3)c(F)cc3c2n1cc(C(O)=O)c3=O	GSDSWSVVBLHKDQ-JTQLQIEISA-N	-6.69214	0.864933
ofloxacin	BRD-K01826479-213-01-9	C[C@H]1COc2c(N3CCN(C)CC3)c(F)cc3c2n1cc(C(O)=O)c3=O |&1:1|	GSDSWSVVBLHKDQ-JTQLQIEISA-N	-6.69214	-0.0534777
ambroxol	BRD-K56558538-003-15-9	Nc1c(Br)cc(Br)cc1CN[C@H]1CC[C@H](O)CC1 |r|	JBDGDEWWOUBZPM-XYPYZODXSA-N	-6.69193	-0.938414
telbivudine	BRD-K15976406-001-04-1	Cc1cn([C@@H]2C[C@@H](O)[C@H](CO)O2)c(=O)[nH]c1=O	IQFYYKKMVGJFEH-CSMHCCOUSA-N	-6.69143	1.03866
inimur	BRD-A71407503-001-02-6	CSC[C@H]1CN(\N=C\c2ccc(o2)[N+]([O-])=O)C(=O)O1 |&1:3,r|	SRQKTCXJCCHINN-ORMNHXAVSA-N	-6.69106	-1.32647
tebipenem	BRD-K28224173-001-03-9	C[C@@H](O)[C@@H]1[C@H]2[C@@H](C)C(SC3CN(C3)C3=NCCS3)=C(N2C1=O)C(=O)OCOC(=O)C(C)(C)C |c:19,t:14|	SNUDIPVBUUXCDG-QHSBEEBCSA-N	-6.69075	-1.25396
TC-S-7005	BRD-K89584803-001-02-9	C[C@H](Nc1cc2c(noc2cn1)-c1ccc2OCOc2c1)c1ccccc1	DAAGOCSHXCDWDY-ZDUSSCGKSA-N	-6.69065	0.194106
PI4KIII-beta-inhibitor-1	BRD-K75528696-001-01-2	COc1ccc(cc1S(=O)(=O)Nc1ccc(O)cc1)-c1sc(NC(=O)C(C)(C)C)nc1C	PLUYFBRIGUAKBR-UHFFFAOYSA-N	-6.69033	0.993293
eperezolid	BRD-K47554101-001-02-9	CC(=O)NC[C@H]1CN(C(=O)O1)c1ccc(N2CCN(CC2)C(=O)CO)c(F)c1	SIMWTRCFFSTNMG-AWEZNQCLSA-N	-6.69029	-0.64136
PRX-07034	BRD-K00004616-001-01-9	COc1cc(Cl)cc([C@H](C)Nc2cc(ccc2S(C)(=O)=O)N2CCNCC2)c1OC |&1:8,r|	BSLXKMCHXRCBIH-AWEZNQCLSA-N	-6.68987	-0.40689
glimepiride	BRD-K34776109-001-19-9	CCC1=C(C)CN(C(=O)NCCc2ccc(cc2)S(=O)(=O)NC(=O)N[C@H]2CC[C@H](C)CC2)C1=O |r,c:2|	WIGIZIANZCJQQY-RUCARUNLSA-N	-6.68934	0.498552
carbamazepine	BRD-K71799949-001-35-6	NC(=O)N1c2ccccc2C=Cc2ccccc12 |c:11|	FFGPTBGBLSHEPO-UHFFFAOYSA-N	-6.68907	0.457562
olvanil	BRD-K31560319-001-03-9	CCCCCCCC\C=C/CCCCCCCC(=O)NCc1ccc(O)c(OC)c1	OPZKBPQVWDSATI-KHPPLWFESA-N	-6.68895	-0.701905
estriol	BRD-K17016787-001-17-9	C[C@]12CC[C@H]3[C@@H](CCc4cc(O)ccc34)[C@@H]1C[C@@H](O)[C@@H]2O	PROQIPRRNZUXQM-ZXXIGWHRSA-N	-6.68845	-0.0911565
upadacitinib	BRD-K00003286-001-01-9	CC[C@@H]1CN(C[C@@H]1c1cnc2cnc3[nH]ccc3n12)C(=O)NCC(F)(F)F	WYQFJHHDOKWSHR-MNOVXSKESA-N	-6.68715	-1.39091
veliflapon	BRD-K12852738-001-01-2	OC(=O)[C@H](C1CCCC1)c1ccc(OCc2ccc3ccccc3n2)cc1	ZEYYDOLCHFETHQ-JOCHJYFZSA-N	-6.68631	0.280487
DU-728	BRD-K08859203-001-02-9	N[C@@H](CCCNC(N)=N)C(=O)NCC(=O)N[C@@H](CC(O)=O)C(=O)N[C@@H](CO)C(O)=O	NNRFRJQMBSBXGO-CIUDSAMLSA-N	-6.68393	0.879861
phenothrin	BRD-A22106989-001-08-9	CC(C)=C[C@H]1[C@@H](C(=O)OCc2cccc(Oc3ccccc3)c2)C1(C)C |&1:4,&2:5,r|	SBNFWQZLDJGRLK-SFTDATJTSA-N	-6.68356	-0.897016
TCV-309	BRD-K00003278-003-01-9	CCC[n+]1cc(Br)cc(c1)C(=O)N(CCC(=O)NCCOC(=O)N1CCc2ccccc2C1)c1ccccc1	NWWZMECSQFUIGC-UHFFFAOYSA-O	-6.68336	0.585587
pirlindole	BRD-K01826702-066-07-9	Cc1ccc2n3CCN[C@H]4CCCc(c34)c2c1 |&1:9|	IWVRVEIKCBFZNF-ZDUSSCGKSA-N	-6.68317	0.374704
ningetinib-tosylate	BRD-K00003476-075-01-9	Cc1c(C(=O)Nc2ccc(Oc3ccnc4cc(OCC(C)(C)O)ccc34)c(F)c2)c(=O)n(-c2ccccc2)n1C	VQYYQSZNRVQLIS-UHFFFAOYSA-N	-6.68249	-0.445458
ANA-12	BRD-A19609491-001-02-9	O=C(Nc1ccccc1C(=O)N[C@H]1CCCCNC1=O)c1cc2ccccc2s1 |&1:12,r|	TUSCYCAIGRVBMD-KRWDZBQOSA-N	-6.68243	1.47226
croconazole	BRD-K73701464-003-02-1	Clc1cccc(COc2ccccc2C(=C)n2ccnc2)c1	WHPAGCJNPTUGGD-UHFFFAOYSA-N	-6.68236	-0.370509
heclin	BRD-K49788188-001-02-9	CCc1ccc(\C=C\C(=O)Nc2ccc(cc2)C(C)=O)o1	SPTWXRJNCFIDRQ-ZHACJKMWSA-N	-6.68234	0.20486
eliglustat	BRD-K86410485-046-01-0	CCCCCCCC(=O)N[C@H](CN1CCCC1)[C@H](O)c1ccc2OCCOc2c1	FJZZPCZKBUKGGU-AUSIDOKSSA-N	-6.68165	-0.474851
neurodazine	BRD-K22631935-001-02-7	COc1ccc(cc1)-c1nc([nH]c1-c1ccc(OC)cc1)-c1ccc(o1)-c1cccc(Cl)c1	FEEOFPAEDSMOTO-UHFFFAOYSA-N	-6.6812	0.777793
sapropterin	BRD-K36859431-300-04-9	C[C@H](O)[C@H](O)[C@H]1CNc2[nH]c(N)nc(=O)c2N1	FNKQXYHWGSIFBK-RPDRRWSUSA-N	-6.68081	0.166216
SKF-77434	BRD-A64227845-004-10-9	Oc1cc2CCN(CC=C)C[C@@H](c3ccccc3)c2cc1O |&1:11|	QBUVZVXIRYFENV-KRWDZBQOSA-N	-6.67966	0.00352724
L-701252	BRD-K10176267-001-03-3	Oc1c(C(=O)C2CC2)c(=O)[nH]c2cc(Cl)ccc12	MXEFWCFPCLDOOG-UHFFFAOYSA-N	-6.67885	-0.0988488
NVP-BSK805	BRD-K02017404-300-07-0	Fc1cc(cc(F)c1CN1CCOCC1)-c1cccc2ncc(nc12)-c1cnn(c1)C1CCNCC1	IBPVXAOOVUAOKJ-UHFFFAOYSA-N	-6.67823	-1.03828
leflunomide	BRD-K78692225-001-29-9	Cc1oncc1C(=O)Nc1ccc(cc1)C(F)(F)F	VHOGYURTWQBHIL-UHFFFAOYSA-N	-6.67681	1.37059
A-33903	BRD-A40302156-001-01-9	CC(=O)N[C@@H]1N=C(c2ccccc2)c2ccccc2NC1=O |&1:4,r,t:5|	MMXSDWJOQSEPSM-MRXNPFEDSA-N	-6.67661	-0.430023
SCH-23390	BRD-K45435259-003-12-9	CN1CCc2cc(Cl)c(O)cc2[C@H](C1)c1ccccc1	GOTMKOSCLKVOGG-OAHLLOKOSA-N	-6.67627	0.265875
artesunate	BRD-K54634444-001-05-9	C[C@@H]1CC[C@H]2[C@@H](C)[C@H](OC(=O)CCC(O)=O)O[C@@H]3O[C@@]4(C)CC[C@@H]1[C@@]23OO4	FIHJKUPKCHIPAT-AHIGJZGOSA-N	-6.67614	1.11153
AV-608	BRD-K96615647-001-02-9	FC(F)(F)c1cc(cc(c1)C(F)(F)F)C(=O)N1CC[C@@H](C[C@H]1Cc1ccc(Cl)cc1)NC(=O)c1ccnc2ccccc12	NXLUTEDAEFXMQR-BJKOFHAPSA-N	-6.67612	1.16503
indacaterol	BRD-K89208535-050-02-9	CCc1cc2CC(Cc2cc1CC)NC[C@H](O)c1ccc(O)c2[nH]c(=O)ccc12	QZZUEBNBZAPZLX-QFIPXVFZSA-N	-6.67501	-1.69133
GR-113808	BRD-K49945136-001-11-9	Cn1cc(C(=O)OCC2CCN(CCNS(C)(=O)=O)CC2)c2ccccc12	MOZPSIXKYJUTKI-UHFFFAOYSA-N	-6.67435	-0.822303
ethaverine	BRD-K36756879-001-09-9	CCOc1ccc(Cc2nccc3cc(OCC)c(OCC)cc23)cc1OCC	ZOWYFYXTIWQBEP-UHFFFAOYSA-N	-6.67431	1.84978
CH-170	BRD-K24820488-001-02-9	Cc1nc(Cn2cnc3n(C)c(=O)n(C)c(=O)c23)no1	JBXSBZBZASARMY-UHFFFAOYSA-N	-6.67388	-1.12704
honokiol	BRD-K98493452-001-15-9	Oc1ccc(cc1CC=C)-c1cc(CC=C)ccc1O	FVYXIJYOAGAUQK-UHFFFAOYSA-N	-6.6734	-0.896829
ercalcitriol	BRD-K84163249-001-03-5	C[C@H](\C=C\[C@H](C)C(C)(C)O)[C@H]1CC[C@H]2\C(CCC[C@]12C)=C\C=C1\C[C@@H](O)C[C@H](O)C1=C	ZGLHBRQAEXKACO-XJRQOBMKSA-N	-6.67249	-0.420718
rose-bengal	BRD-K33623053-304-02-5	OC(=O)c1c(Cl)c(Cl)c(Cl)c(Cl)c1-c1c2cc(I)c(O)c(I)c2oc2c(I)c(=O)c(I)cc12	VDNLFJGJEQUWRB-UHFFFAOYSA-N	-6.67205	-5.94909
[truncated: 4,071 more rows]
